# Supplementary material for: Identification and Expression Profiling of miRNAome in Goat longissimus dorsi Muscle from Prenatal Stages to a Neonatal Stage
Source: PLoS One. 2016 Oct 31;11(10):e0165764. doi: 10.1371/journal.pone.0165764 (PMC5087842; doi:10.1371/journal.pone.0165764)
Supplement: S1 Table — (XLSX) [file pone.0165764.s001.xlsx]

## Sheet: List
Table S1 Annotations of sequenced small RNAs
Table S1-1 Quality control of small RNA raw reads
Table S1-2 Summary of alignment and annoation of clean reads
Table S1-3 Summary of the alignment of clean reads in each library to the goat reference genome

## Sheet: Table S1-1
Table S1-1 Quality control of small RNA raw reads
Library	type	count	Percent (%)
E45-1	total reads	14882403	1
	high_quality	13887232	0.933131
	3´ adpatoer_null*	21934	0.001579
	insert_null*	1044211	0.075192
	5´ adpatoer_contaminants*	13709	0.000987
	smaller_than_16nt*	188178	0.01355
	polyA*	857	6.2e-05
	clean_reads*	12618343	0.908629
E45-2	total reads	13998854	1
	high_quality	13061804	0.933062
	3´ adpatoer_null	20441	0.001565
	insert_null	2152984	0.164831
	5´ adpatoer_contaminants	24835	0.001901
	smaller_than_16nt	360662	0.027612
	polyA	2314	0.000177
	clean_reads	10500568	0.803914
E60-1	total reads	14094212	1
	high_quality	13194180	0.931642
	3´ adpatoer_null	19439	0.001473
	insert_null	934902	0.070857
	5´ adpatoer_contaminants	11755	0.000891
	smaller_than_16nt	120299	0.009118
	polyA	574	4.4e-05
	clean_reads	12107211	0.917618
E60-2	total reads	13537144	1
	high_quality	12667210	0.935737
	3´ adpatoer_null	18655	0.001473
	insert_null	641742	0.050662
	5´ adpatoer_contaminants	9331	0.000737
	smaller_than_16nt	119223	0.009412
	polyA	486	3.8e-05
	clean_reads	11877773	0.937679
E105-1	total reads	15089409	1
	high_quality	14079197	0.933052
	3´ adpatoer_null	22321	0.001585
	insert_null	648781	0.046081
	5´ adpatoer_contaminants	7697	0.000547
	smaller_than_16nt	88385	0.006278
	polyA	347	2.5e-05
	clean_reads	13311666	0.945485
E105-2	total reads	12770462	1
	high_quality	11950373	0.935782
	3´ adpatoer_null	16892	0.001414
	insert_null	572250	0.047886
	5´ adpatoer_contaminants	5592	0.000468
	smaller_than_16nt	63026	0.005274
	polyA	306	2.6e-05
	clean_reads	11292307	0.944933
B3-1	total reads	13235237	1
	high_quality	12401002	0.933131
	3´ adpatoer_null	18395	0.001579
	insert_null	787412	0.075192
	5´ adpatoer_contaminants	5197	0.000987
	smaller_than_16nt	69994	0.01355
	polyA	291	6.2e-05
	clean_reads	11519713	0.908629
B3-2	total reads	13007023	1
	high_quality	12188133	0.937042
	3´ adpatoer_null	19447	0.001596
	insert_null	527041	0.043242
	5´ adpatoer_contaminants	5665	0.000465
	smaller_than_16nt	170642	0.014001
	polyA	222	1.8e-05
	clean_reads	11465116	0.940679
* the percentage refere to the proportion of different continaminants and clean reads to the high quality reads.

## Sheet: Table S1-2
Table S1-2 Summary of alignment and annoation of clean reads
Library	Annotation	unique reads count	% of unique reads count	total reads count	% of total reads count
E45-1	clean_reads	970354	1	12618343	1
	known_mirna	5938	0.006119	6334741	0.498686
	known_mirna_edit	34923	0.03599	1149554	0.091102
	exon_antisense	2271	0.00234	4360	0.000346
	exon_sense	104316	0.107503	116650	0.009244
	intron_antisense	6588	0.006789	8755	0.000694
	intron_sense	78450	0.080847	101616	0.008053
	mirna_ortholog	89277	0.092005	1158642	0.091822
	novel_mirna	846	0.000872	26523	0.002102
	rRNA	49539	0.051053	1238170	0.098125
	repeat	61616	0.063498	122269	0.00969
	scRNA	1075	0.001108	157656	0.012494
	snRNA	7435	0.007662	50143	0.003974
	snoRNA	4324	0.004456	26581	0.002107
	srpRNA	1320	0.00136	8746	0.000693
	tRNA	17975	0.018524	207434	0.016439
	unann	5044461	0.519873	1906503	0.15443
E45-2	clean_reads	718143	1	10500568	1
	known_mirna	4901	0.006825	3563930	0.337874
	known_mirna_edit	25510	0.035522	679168	0.064679
	exon_antisense	1708	0.002378	3296	0.000314
	exon_sense	52351	0.072898	62130	0.005917
	intron_antisense	5223	0.007273	9169	0.000873
	intron_sense	28384	0.039524	76326	0.007269
	mirna_ortholog	68431	0.095289	1402888	0.133601
	novel_mirna	793	0.001104	14115	0.001344
	rRNA	36794	0.051235	1721567	0.16395
	repeat	28379	0.039517	98490	0.009379
	scRNA	753	0.001049	81838	0.007794
	snRNA	5019	0.006989	228140	0.021726
	snoRNA	3957	0.00551	84449	0.008042
	srpRNA	1064	0.001482	7283	0.000694
	tRNA	14143	0.019694	153805	0.014647
	unann	440733	0.613712	2313974	0.221896
E60-1	clean_reads	736271	1	12107211	1
	known_mirna	5658	0.007685	7329381	0.600958
	known_mirna_edit	34313	0.046604	1269122	0.104824
	exon_antisense	1613	0.002191	2471	0.000204
	exon_sense	96112	0.130539	109432	0.009039
	intron_antisense	5316	0.00722	7814	0.000645
	intron_sense	56918	0.077306	74265	0.006134
	mirna_ortholog	77755	0.105606	1157541	0.095608
	novel_mirna	730	0.000991	24696	0.00204
	rRNA	34132	0.046358	390043	0.032216
	repeat	43709	0.059365	212002	0.01751
	scRNA	1246	0.001692	107370	0.008868
	snRNA	5012	0.006807	24056	0.001987
	snoRNA	3861	0.005244	19145	0.001581
	srpRNA	999	0.001357	7094	0.000586
	tRNA	16950	0.023021	220187	0.018186
	unann	351947	0.478013	1152592	0.0996144
E60-2	clean_reads	894994	1	11877773	1
	known_mirna	5104	0.005703	5931826	0.496195
	known_mirna_edit	30978	0.034613	1027352	0.086494
	exon_antisense	1614	0.001803	3716	0.000313
	exon_sense	102493	0.114518	117461	0.009889
	intron_antisense	5189	0.005798	7112	0.000599
	intron_sense	39912	0.044595	54552	0.004593
	mirna_ortholog	75124	0.083938	996849	0.083926
	novel_mirna	608	0.000679	21532	0.001813
	rRNA	56116	0.0627	1212498	0.102081
	repeat	31196	0.034856	118776	0.01
	scRNA	1102	0.001231	74853	0.006302
	snRNA	5656	0.00632	29023	0.002443
	snoRNA	3306	0.003694	12495	0.001052
	srpRNA	1354	0.001513	11979	0.001009
	tRNA	18290	0.020436	219067	0.018443
	unann	516952	0.577604	2038682	0.174849
E105-1	clean_reads	773116	1	13311666	1
	known_mirna	5107	0.006606	7404594	0.552613
	known_mirna_edit	32287	0.041762	1414778	0.106281
	exon_antisense	1213	0.001569	3062	0.00023
	exon_sense	71578	0.092584	79698	0.005987
	intron_antisense	4093	0.005294	5319	0.0004
	intron_sense	37010	0.047871	50256	0.003775
	mirna_ortholog	81236	0.105076	1277274	0.095951
	novel_mirna	556	0.000719	15238	0.001145
	rRNA	48524	0.062764	1047104	0.078661
	repeat	27570	0.035661	44295	0.003328
	scRNA	826	0.001068	41258	0.003099
	snRNA	5332	0.006897	26241	0.001971
	snoRNA	3091	0.003998	12462	0.000936
	srpRNA	1288	0.001666	10360	0.000778
	tRNA	14287	0.01848	144318	0.010841
	unann	439118	0.567985	1735409	0.134003
E105-2	clean_reads	481481	1	11292307	1
	known_mirna	4995	0.010374	7224791	0.635759
	known_mirna_edit	31765	0.065974	1323420	0.117197
	exon_antisense	748	0.001554	1632	0.000145
	exon_sense	37859	0.07863	45886	0.004063
	intron_antisense	2820	0.005857	3841	0.00034
	intron_sense	15303	0.031783	24306	0.002152
	mirna_ortholog	71988	0.149514	1084970	0.09608
	novel_mirna	552	0.001146	11496	0.001018
	rRNA	34967	0.072624	430467	0.03812
	repeat	11107	0.023068	27271	0.002415
	scRNA	785	0.00163	40694	0.003604
	snRNA	2803	0.005822	10009	0.000886
	snoRNA	2197	0.004563	9004	0.000797
	srpRNA	986	0.002048	4754	0.000421
	tRNA	10490	0.021787	102540	0.009081
	unann	252116	0.523626	947226	0.0879209
B3-1	clean_reads	713922	1	11519713	1
	known_mirna	4296	0.006017	5866382	0.506292
	known_mirna_edit	27432	0.038424	1669721	0.144945
	exon_antisense	717	0.001004	1975	0.000171
	exon_sense	89241	0.125	94572	0.00821
	intron_antisense	2553	0.003576	3627	0.000315
	intron_sense	27769	0.038896	39404	0.003421
	mirna_ortholog	70843	0.099231	1106527	0.096055
	novel_mirna	388	0.000543	2420	0.00021
	rRNA	49047	0.068701	904633	0.078529
	repeat	19952	0.027947	29789	0.002586
	scRNA	654	0.000916	28257	0.002453
	snRNA	4415	0.006184	21081	0.00183
	snoRNA	2776	0.003888	12367	0.001074
	srpRNA	1184	0.001658	6134	0.000532
	tRNA	14308	0.020041	148708	0.012909
	unann	398347	0.55797	1584116	0.140469
B3-2	clean_reads	626907	1	11465116	1
	known_mirna	4510	0.007194	6064440	0.524293
	known_mirna_edit	28677	0.045744	1787757	0.15593
	exon_antisense	769	0.001227	1889	0.000165
	exon_sense	114780	0.183089	127647	0.011134
	intron_antisense	2818	0.004495	4491	0.000392
	intron_sense	21818	0.034803	29726	0.002593
	mirna_ortholog	68980	0.110032	1116314	0.097366
	novel_mirna	422	0.000673	2270	0.000198
	rRNA	37626	0.060018	444369	0.038758
	repeat	16001	0.025524	24161	0.002107
	scRNA	625	0.000997	17151	0.001496
	snRNA	2825	0.004506	11517	0.001005
	snoRNA	2260	0.003605	9181	0.000801
	srpRNA	939	0.001498	3565	0.000311
	tRNA	11697	0.018658	113146	0.009869
	unann	312160	0.497937	1707492	0.153584

## Sheet: Table S1-3
Table S1-3 Summary of the alignment of clean reads in each library to the goat reference genome
Library	reads mapped to the genome	total clean reads	Percent (%)
E45-1	8683271	12618343	0.688147
E45-2	6666517	10500568	0.634872
E60-1	8983585	12107211	0.742003
E60-2	8057870	11877773	0.678399
E105-1	9172078	13311666	0.689026
E105-2	8239023	11292307	0.729614
B3-1	7294864	11519713	0.63325
B3-2	7063572	11465116	0.616093
