# Supplementary material for: Identification and Expression Profiling of miRNAome in Goat longissimus dorsi Muscle from Prenatal Stages to a Neonatal Stage
Source: PLoS One. 2016 Oct 31;11(10):e0165764. doi: 10.1371/journal.pone.0165764 (PMC5087842; doi:10.1371/journal.pone.0165764)
Supplement: S2 Table — (XLSX) [file pone.0165764.s002.xlsx]

## Sheet: List
Table S2 Summary of expression profiles and reads distribution of 410 known goat miRNAs
Table S2-1 Read counts and RPM of 410 known goat miRNAs in eight libraries
Table S2-2 The distribution of numbers for normalized known miRNAs across four sampled stages

## Sheet: TableS2-1
Table S2-1 Read counts and RPM of 410 known goat miRNAs in eight libraries
mature miRNA	genome_location*	hairpin_start_location	hairpin_end_location	hairpin_strand	length	seq	Source	total count	E45-1_count	E45-2_count	E60-1_count	E60-2_count	E105-1_count	E105-2_count	B3-1_count	B3-2_count	E45-1_RPM	E45-2_RPM	E60-1_RPM	E60-2_RPM	E105-1_RPM	E105-3_RPM	B3-1_RPM	B3-2_RPM	average_RPM
chi-miR-1	chr13	52723473	52723565	-	22	TGGAATGTAAAGAAGTATGTAT	Capra hircus	5387272	65156	28728	471786	350268	531433	598794	1608205	1732902	7515.58	5075.53	48236.2	43906.7	52555.3	62085.4	186026	193172	74821.6
chi-miR-206	chr23	23822771	23822856	+	23	TGGAATGTAAGGAAGTGTGTGGT	Capra hircus	2637260	154530	62481	389378	366720	449367	407829	410572	396383	17824.6	11038.8	39810.7	45968.9	44439.5	42285.4	47492.1	44186	36630.8
chi-miR-136-5p	chr21	62692838	62692929	+	22	ACTCCATTTGTTTTGATGATGG	Capra hircus	2598928	140283	191278	412778	297015	616163	639573	143291	158547	16181.3	33794.1	42203.1	37231.3	60934.5	66313.6	16574.9	17673.7	36363.3
chi-miR-125b-5p	chr1	19171656	19171738	-	20	TCCCTGAGACCCTAACTTGT	Capra hircus	2311370	566694	489368	224667	260187	246354	204343	178396	141361	65366.7	86459.2	22970.3	32614.9	24362.8	21187.1	20635.6	15757.9	36169.3
chi-miR-199a-5p	chr16	37266446	37266555	-	23	CCCAGTGTTCAGACTACCTGTTC	Capra hircus	2185589	531585	337773	364008	328603	249529	192187	109556	72348	61317	59676.1	37216.8	41190.9	24676.8	19926.7	12672.7	8064.85	33092.7
chi-miR-127-3p	chr21	62691154	62691270	+	20	TCGGATCCGTCTGAGCTTGG	Capra hircus	2093253	92018	159852	325130	256128	488182	511381	110878	149684	10614	28241.9	33241.9	32106.1	48278	53022.1	12825.6	16685.7	29376.9
chi-miR-378-3p	chr7	57320660	57320769	+	22	ACTGGACTTGGAGTCAGAAGGC	Capra hircus	1476306	49088	120413	187132	147267	172999	165063	293493	340851	5662.18	21274	19132.7	18460.2	17108.5	17114.4	33949.3	37995.7	21337.1
chi-miR-199a-3p	chr16	37266446	37266555	-	21	ACAGTAGTCTGCACATTGGTT	Capra hircus	1282269	365415	127849	171202	186426	165744	119363	85390	60880	42149.7	22587.8	17504	23368.8	16391	12376	9877.33	6786.48	18880.1
chi-let-7f-5p	chr8	83554301	83554410	+	22	TGAGGTAGTAGATTGTATAGTT	Capra hircus	1346792	116624	17449	244433	205757	201208	186367	184044	190910	13452.3	3082.81	24991.3	25792	19898.2	19323.3	21288.9	21281.3	18638.8
chi-miR-381	chr21	62847392	62847519	+	22	TATACAAGGGCAAGCTCTCTGT	Capra hircus	1365663	16476	2409	168209	114865	355794	425264	124047	158599	1900.46	425.611	17198	14398.5	35185.7	44093.1	14348.9	17679.5	18153.7
chi-let-7a-5p	chr5	107026595	107026700	-	22	TGAGGTAGTAGGTTGTATAGTT	Capra hircus	1274135	166964	31266	186891	187222	216087	189899	157575	138231	19258.9	5523.93	19108.1	23468.6	21369.6	19689.5	18227.2	15409	17756.8
chi-miR-26a-5p	chr22	11255978	11256067	+	22	TTCAAGTAATCCAGGATAGGCT	Capra hircus	1151619	151414	35035	142227	130519	147780	135065	187087	222492	17465.2	6189.82	14541.5	16360.8	14614.5	14004.1	21640.9	24801.9	16202.3
chi-miR-424-5p	chrX	24347043	24347151	+	21	CAGCAGCAATTCATGTTTTGA	Capra hircus	1132902	144741	15107	157448	137716	266763	216589	100439	94099	16695.5	2669.03	16097.8	17262.9	26381.1	22456.8	11618.1	10489.5	15458.8
chi-miR-542-3p	chrX	24352408	24352516	+	20	TGTGACAGATTGATAACTGA	Capra hircus	955909	104649	133852	187795	135093	152804	154459	38365	48892	12071	23648.3	19200.5	16934.1	15111.3	16014.9	4437.8	5450.14	14108.5
chi-miR-21-5p	chr19	10239516	10239607	+	23	TAGCTTATCAGACTGATGTTGAC	Capra hircus	976009	126713	23466	157238	153826	185849	157498	78570	92849	14616	4145.86	16076.3	19282.3	18379.3	16330	9088.44	10350.2	13533.6
chi-let-7i-5p	chr5	49411438	49411545	-	22	TGAGGTAGTAGTTTGTGCTGTT	Capra hircus	866534	123397	63724	176542	147450	133872	118685	59538	43326	14233.5	11258.5	18050	18483.1	13239.1	12305.8	6886.95	4829.68	12410.8
chi-miR-101-3p	chr3	76758295	76758377	+	20	TACAGTACTGTGATAACTGA	Capra hircus	853123	83873	62078	114747	89793	107525	106942	146415	141750	9674.54	10967.6	11731.9	11255.7	10633.5	11088.2	16936.3	15801.3	12261.1
chi-miR-99a-5p	chr1	19223121	19223201	-	21	AACCCGTAGATCCGATCTTGT	Capra hircus	816998	141111	95485	124253	106629	110888	105368	73179	60085	16276.8	16869.8	12703.8	13366.1	10966.1	10925	8464.84	6697.86	12033.8
chi-miR-133a-3p	chr13	52712991	52713085	-	23	TTTGGTCCCCTTCAACCAGCTGT	Capra hircus	780765	20548	22221	73690	45329	86428	82960	242436	207153	2370.16	3925.9	7534.19	5682.06	8547.17	8601.64	28043.3	23092	10974.6
chi-miR-140-3p	chr18	36235415	36235528	+	22	ACCACAGGGTAGAACCACGGAC	Capra hircus	564481	266809	228267	10847	9887	9338	7680	17261	14392	30775.7	40329.1	1109.02	1239.35	923.468	796.294	1996.63	1604.32	9846.74
chi-miR-379-5p	chr21	62826179	62826308	+	21	TGGTAGACTATGGAACGTAGG	Capra hircus	634848	64203	90361	131167	99554	83444	105753	26025	34341	7405.65	15964.6	13410.7	12479.3	8252.07	10964.9	3010.39	3828.09	9414.46
chi-let-7c-5p	chr1	19222369	19222476	-	22	TGAGGTAGTAGGTTGTATGGTT	Capra hircus	620974	138063	52100	88894	85184	85252	70729	53792	46960	15925.2	9204.78	9088.68	10678	8430.87	7333.48	6222.29	5234.77	9014.75
chi-miR-19b-3p	chr12	63306714	63306800	+	23	TGTGCAAATCCATGCAAAACTGA	Capra hircus	618453	139608	46187	141628	104201	65642	61709	33415	26063	16103.4	8160.1	14480.3	13061.8	6491.57	6398.24	3865.22	2905.32	8933.24
chi-miR-10b-5p	chr2	20085772	20085875	-	22	TACCCTGTAGAACCGAATTTGT	Capra hircus	622210	120645	23723	98766	87533	82203	70651	72346	66343	13916.1	4191.27	10098	10972.4	8129.35	7325.39	8368.49	7395.45	8799.56
chi-miR-369-3p	chr21	62867280	62867386	+	21	AATAATACATGGTTGATCTTT	Capra hircus	603299	50074	6168	122802	88467	114083	140170	37069	44466	5775.91	1089.73	12555.5	11089.5	11282.1	14533.4	4287.89	4956.76	8196.34
chi-let-7b-5p	chr5	107025801	107025897	-	22	TGAGGTAGTAGGTTGTGTGGTT	Capra hircus	567244	57256	35435	64468	62318	90582	81865	92805	82515	6604.33	6260.49	6591.32	7811.66	8957.97	8488.1	10735	9198.2	8080.89
chi-miR-411a-5p	chr21	62827449	62827575	+	21	ATAGTAGACCGTATAGCGTAC	Capra hircus	598527	24953	2135	102379	66360	141530	157697	44636	58837	2878.26	377.202	10467.4	8318.33	13996.4	16350.7	5163.19	6558.74	8013.78
chi-miR-143-3p	chr7	57057743	57057843	+	22	TGAGATGAAGCACTGTAGCTCG	Capra hircus	499926	46800	28138	65909	49765	78431	70717	76300	83866	5398.26	4971.29	6738.65	6238.12	7756.32	7332.23	8825.86	9348.8	7076.19
chi-let-7g-5p	chr22	48418548	48418654	+	22	TGAGGTAGTAGTTTGTACAGTT	Capra hircus	392607	43331	20014	76983	53681	57303	62046	44263	34986	4998.12	3535.98	7870.88	6729	5666.9	6433.19	5120.04	3899.99	5531.76
chi-miR-26b-5p	chr2	105785965	105786072	+	22	TTCAAGTAATTCAGGATAGGTT	Capra hircus	374973	43262	9097	52240	39184	57847	57972	57022	58349	4990.16	1607.22	5341.11	4911.78	5720.69	6010.78	6595.91	6504.34	5210.25
chi-miR-27b-3p	chr8	79770429	79770532	+	21	TTCACAGTGGCTAAGTTCTGC	Capra hircus	359284	48884	30807	32826	19763	47525	48755	57986	72738	5638.64	5442.84	3356.19	2477.32	4699.92	5055.12	6707.42	8108.32	5185.72
chi-miR-199b-5p	chr11	97323190	97323286	-	23	CCCAGTGTTTAGACTATCTGTTC	Capra hircus	344838	98624	45710	50510	52674	36530	30633	19861	10296	11376	8075.83	5164.23	6602.77	3612.58	3176.16	2297.38	1147.73	5181.59
chi-miR-30a-5p	chr14	2457589	2457695	+	24	TGTAAACATCCTCGACTGGAAGCT	Capra hircus	324308	30772	6694	56218	46261	66779	44371	35554	37659	3549.47	1182.66	5747.83	5798.89	6604.01	4600.57	4112.64	4197.96	4474.25
chi-miR-30e-5p	chr3	101654094	101654199	-	24	TGTAAACATCCTTGACTGGAAGCT	Capra hircus	290661	44789	13918	42345	33369	37844	30581	39510	48305	5166.3	2458.97	4329.43	4182.86	3742.53	3170.76	4570.25	5384.7	4125.72
chi-miR-126-3p	NW_005118698.1	61	142	-	21	TCGTACCGTGAGTAATAATGC	Capra hircus	300313	21366	2470	41776	29918	53313	48212	48909	54349	2464.51	436.388	4271.25	3750.27	5272.31	4998.82	5657.46	6058.45	4113.68
chi-miR-532-5p	chrX	78813351	78813451	-	22	CATGCCTTGAGTGTAGGACCGT	Capra hircus	294739	25151	6198	61953	55396	50456	49651	21882	24052	2901.1	1095.03	6334.18	6943.98	4989.77	5148.02	2531.16	2681.15	4078.05
chi-miR-499-5p	chr13	62312741	62312860	+	21	TTAAGACTTGCAGTGATGTTT	Capra hircus	286171	16439	7540	115484	65914	18327	15732	23377	23358	1896.2	1332.13	11807.3	8262.43	1812.42	1631.16	2704.09	2603.79	4006.19
chi-miR-3958-3p	chr21	62839646	62839749	+	22	AGATATTGCACGGTTGATCTCT	Capra hircus	254104	21863	23736	61597	28617	33756	55289	11610	17636	2521.84	4193.56	6297.79	3587.19	3338.25	5732.59	1342.96	1965.94	3622.52
chi-miR-136-3p	chr21	62692838	62692929	+	21	ATCATCGTCTCAAATGAGTCT	Capra hircus	265076	18861	6322	36658	30075	63999	62007	22242	24912	2175.57	1116.94	3747.98	3769.95	6329.09	6429.14	2572.8	2777.02	3614.81
chi-miR-127-5p	chr21	62691154	62691270	+	22	GAAGCTCAGAGGGCTCTGATTC	Capra hircus	251718	14825	20384	52873	37092	50740	55622	9480	10702	1710.03	3601.35	5405.83	4649.54	5017.86	5767.12	1096.58	1192.98	3555.16
chi-miR-148a-3p	chr4	67462791	67462875	+	22	TCAGTGCACTACAGAACTTTGT	Capra hircus	260223	61189	1426	46916	20908	45706	44438	20694	18946	7057.99	251.939	4796.77	2620.85	4520.03	4607.52	2393.74	2111.97	3545.1
chi-miR-125a-5p	xxx	xxx	xxx	xxx	22	TCCCTGAGACCCTTTAACCTGT	Capra hircus	215958	48642	61379	20164	24520	20980	16360	12097	11816	5610.73	10844.2	2061.6	3073.62	2074.79	1696.27	1399.3	1317.17	3509.7
chi-miR-133b	chr23	23826840	23826944	+	21	TTTGGTCCCCTTCAACCAGCT	Capra hircus	246171	14862	18631	42057	25214	38091	37472	35871	33973	1714.29	3291.64	4299.98	3160.62	3766.95	3885.25	4149.31	3787.07	3506.89
chi-miR-320-3p	chr8	67790626	67790711	-	22	AAAAGCTGGGTTGAGAGGGCGA	Capra hircus	196373	29051	81884	19796	16696	15274	12719	10684	10269	3350.96	14466.9	2023.98	2092.87	1510.5	1318.76	1235.85	1144.72	3393.06
chi-let-7e-5p	chr18	55856260	55856368	+	22	TGAGGTAGGAGGTTGTATAGTT	Capra hircus	205593	57919	19077	33598	34972	24505	18843	9136	7543	6680.81	3370.43	3435.12	4383.8	2423.39	1953.72	1056.79	840.841	3018.11
chi-miR-19a	chr12	63306417	63306498	+	23	TGTGCAAATCTATGCAAAACTGA	Capra hircus	196779	48591	10429	47505	35335	19421	19304	8869	7325	5604.85	1842.55	4856.99	4429.3	1920.61	2001.52	1025.9	816.54	2812.28
chi-miR-196b	chr4	66398289	66398373	+	21	TAGGTAGTTTCCTGTTGTTGG	Capra hircus	168640	51206	49711	22219	14537	12017	9675	7224	2051	5906.48	8782.71	2271.71	1822.24	1188.4	1003.14	835.623	228.631	2754.87
chi-miR-3431-5p	chrX	53482986	53483082	-	22	CCTCAGTCAGCCTTGTGGATGT	Capra hircus	174453	20520	34853	42972	25709	19246	20631	5446	5076	2366.93	6157.66	4393.53	3222.66	1903.31	2139.11	629.956	565.837	2672.37
chi-miR-409-3p	chr21	62866991	62867104	+	21	GAATGTTGCTCGGTGAACCCC	Capra hircus	181122	29391	19914	48409	36471	20028	23671	1910	1328	3390.18	3518.31	4949.42	4571.7	1980.64	2454.31	220.936	148.036	2654.19
chi-miR-103-3p	chr13	49580255	49580340	-	23	AGCAGCATTGTACAGGGCTATGA	Capra hircus	167329	55583	36165	17887	13846	13962	13979	8653	7254	6411.36	6389.46	1828.8	1735.62	1380.75	1449.4	1000.92	808.625	2625.62
chi-miR-3959-5p	chr21	62853173	62853273	+	22	GGTTGATCAGAGAACATACATT	Capra hircus	191746	13775	2401	40261	22996	33137	39791	15270	24115	1588.91	424.197	4116.36	2882.59	3277.04	4125.7	1766.33	2688.17	2608.66
chi-miR-376c-3p	chr21	62842644	62842755	+	21	AACATAGAGGAAATTCCACGT	Capra hircus	190984	10949	4441	43891	29261	39781	47429	6931	8301	1262.94	784.615	4487.49	3667.91	3934.08	4917.63	801.731	925.337	2597.72
chi-miR-9-5p	chr21	18779737	18779813	+	23	TCTTTGGTTATCTAGCTGTATGA	Capra hircus	179408	173259	422	1760	1524	815	860	353	415	19985	74.557	179.946	191.036	80.5982	89.1684	40.8326	46.2613	2585.92
chi-miR-92a-3p	chr12	63306822	63306920	+	22	TATTGCACTTGTCCCGGCCTGT	Capra hircus	170045	33931	5272	35608	31984	18057	16928	14149	14116	3913.85	931.432	3640.62	4009.25	1785.72	1755.17	1636.66	1573.55	2405.78
chi-miR-16a-5p	chr12	17378893	17378981	-	22	TAGCAGCACGTAAATATTGGAG	Capra hircus	168459	31425	1960	17647	17424	25929	21566	26285	26223	3624.79	346.284	1804.26	2184.13	2564.21	2236.05	3040.47	2923.16	2340.42
chi-miR-362-5p	chrX	78798011	78798108	-	24	AATCCTTGGAACCTAGGTGTGAGT	Capra hircus	157319	13433	19813	30081	19722	24652	26269	11639	11710	1549.46	3500.47	3075.53	2472.18	2437.92	2723.68	1346.32	1305.35	2301.36
chi-miR-100-5p	chr15	31103164	31103246	-	21	AACCCGTAGATCCGAACTTGT	Capra hircus	142022	44393	34701	12822	13938	10086	8275	9576	8231	5120.62	6130.81	1310.94	1747.15	997.44	857.986	1107.69	917.534	2273.77
chi-miR-92b	chrX	24618784	24618870	+	22	TATTGCACTTGTCCCGGCCTGT	Capra hircus	145644	29660	4655	30845	27729	14898	14485	11699	11673	3421.2	822.423	3153.65	3475.88	1473.32	1501.86	1353.26	1301.22	2062.85
chi-miR-24-3p	chr8	79770982	79771061	+	20	TGGCTCAGTTCAGCAGGAAC	Capra hircus	131309	17438	13673	14016	8645	18337	18957	18898	21345	2011.43	2415.68	1433.02	1083.66	1813.41	1965.54	2185.99	2379.39	1911.02
chi-miR-128-3p	chr2	60998558	60998689	-	21	TCACAGTGAACCGGTCTCTTT	Capra hircus	134786	13258	4698	26755	16011	18232	18326	17523	19983	1529.28	830.02	2735.48	2007	1803.03	1900.12	2026.94	2227.57	1882.43
chi-miR-432-5p	chr21	62692654	62692743	+	23	TCTTGGAGTAGGTCATTGGGTGG	Capra hircus	129926	25323	6190	29536	26361	19357	16820	3038	3301	2920.94	1093.62	3019.81	3304.39	1914.28	1743.97	351.415	367.972	1839.55
chi-miR-25-3p	chr25	36111511	36111609	+	22	CATTGCACTTGTCTCGGTCTGA	Capra hircus	124023	25510	9620	20872	18912	16288	13769	9922	9130	2942.51	1699.62	2133.99	2370.65	1610.78	1427.63	1147.71	1017.75	1793.83
chi-miR-181b-5p	chr11	94180026	94180114	+	23	AACATTCATTGCTGTCGGTGGGT	Capra hircus	116443	30528	14579	23390	18322	11246	8454	5101	4823	3521.33	2575.75	2391.43	2296.69	1112.16	876.546	590.049	537.634	1737.7
chi-miR-493-5p	chr21	62675855	62675969	+	22	TTGTACATGGTAGGCTTTCATT	Capra hircus	124399	10251	1260	21977	18623	25454	26043	9453	11338	1182.43	222.611	2246.97	2334.42	2517.24	2700.25	1093.46	1263.88	1695.16
chi-miR-660	chrX	78794624	78794701	-	23	TACCCATTGCATATCGGAGCTGT	Capra hircus	119670	13148	5911	24492	20411	18162	19254	9029	9263	1516.59	1044.33	2504.11	2558.55	1796.1	1996.33	1044.41	1032.57	1686.62
chi-miR-301a-3p	chr19	9563241	9563325	-	23	CAGTGCAATAGTATTGTCAAAGC	Capra hircus	118982	30606	3011	20319	16770	17970	17314	6109	6883	3530.32	531.969	2077.45	2102.15	1777.12	1795.19	706.647	767.269	1661.01
chi-miR-342-3p	chr21	61956955	61957036	+	22	TCTCACACAGAAATCGCACCCA	Capra hircus	114879	20871	6097	15022	14535	17428	13697	14550	12679	2407.42	1077.19	1535.88	1821.99	1723.52	1420.16	1683.04	1413.37	1635.32
chi-let-7d-5p	chr8	83556514	83556618	+	22	AGAGGTAGTAGGTTGCATAGTT	Capra hircus	116520	8947	4769	22452	17288	18472	19630	12064	12898	1032.01	842.564	2295.53	2167.08	1826.76	2035.32	1395.48	1437.78	1629.07
chi-miR-500-5p	chrX	78796730	78796813	-	23	TAATCCTTGCTACCTGGGTGAGA	Capra hircus	117733	11260	3375	24738	19407	21122	21097	8013	8721	1298.81	596.279	2529.26	2432.7	2088.83	2187.42	926.889	972.156	1629.04
chi-miR-130a-3p	chr15	76486193	76486281	+	21	CAGTGCAATGTTAAAAGGGCA	Capra hircus	109464	21554	12156	21874	15896	13083	14159	4753	5989	2486.2	2147.66	2236.44	1992.59	1293.82	1468.06	549.794	667.612	1605.27
chi-miR-126-5p	NW_005118698.1	61	142	-	22	CATTATTACTTTTGGTACGCGC	Capra hircus	112212	8086	1396	15420	12315	20586	19224	16394	18791	932.699	246.639	1576.57	1543.71	2035.82	1993.22	1896.35	2094.69	1539.96
chi-miR-186-5p	chr3	70667025	70667110	+	22	CAAAGAATTCTCCTTTTGGGCT	Capra hircus	104486	16908	4711	19042	11896	14685	14530	10442	12272	1950.29	832.317	1946.89	1491.18	1452.25	1506.53	1207.86	1368	1469.41
chi-miR-542-5p	chrX	24352408	24352516	+	23	TCGGGGATCATCATGTCACGAGA	Capra hircus	98076	12455	7209	18366	13239	18675	15382	5819	6931	1436.65	1273.65	1877.77	1659.53	1846.84	1594.87	673.102	772.62	1391.88
chi-miR-10a-5p	chr19	37059133	37059253	+	22	TACCCTGTAGATCCGAATTTGT	Capra hircus	90070	53934	1349	7601	7467	7077	5146	3441	4055	6221.15	238.335	777.14	936.001	699.87	533.559	398.031	452.023	1282.01
chi-miR-195-5p	chr19	26101669	26101759	-	20	TAGCAGCACAGAAATGTTGG	Capra hircus	94003	1914	564	3143	2372	21218	16898	24983	22911	220.775	99.6449	321.346	297.334	2098.32	1752.05	2889.86	2553.96	1279.16
chi-miR-412-5p	chr21	62867118	62867239	+	23	TGGTCGACCAGTTGGAAAGTAAT	Capra hircus	84458	12351	12679	21990	14424	7239	9568	2396	3811	1424.66	2240.07	2248.3	1808.07	715.89	992.05	277.153	424.824	1266.38
chi-miR-107-3p	chr26	10301126	10301212	-	21	AGCAGCATTGTACAGGGCTAT	Capra hircus	76569	26023	12852	10001	6957	7048	7506	3265	2917	3001.69	2270.63	1022.52	872.071	697.002	778.253	377.673	325.167	1168.13
chi-miR-16b-5p	chr1	105007953	105008049	-	22	TAGCAGCACGTAAATATTGGGG	Capra hircus	73869	21514	779	9046	8877	9837	8924	7616	7276	2481.58	137.63	924.879	1112.75	972.816	925.277	880.967	811.078	1030.87
chi-miR-382-5p	chr21	62856515	62856640	+	22	GAAGTTGTTCGTGGTGGATTCG	Capra hircus	69430	9075	5120	14233	9715	11122	12522	3851	3792	1046.78	904.577	1455.21	1217.79	1099.89	1298.33	445.457	422.706	986.343
chi-miR-93-5p	chr25	36111315	36111390	+	23	CAAAGTGCTGTTCGTGCAGGTAG	Capra hircus	69305	20045	1276	15167	10683	6858	6743	4303	4230	2312.14	225.438	1550.7	1339.13	678.212	699.142	497.741	471.531	971.754
chi-miR-376b-3p	chr21	62843400	62843503	+	19	ATCATAGAGGAAAATCCAT	Capra hircus	64868	7701	4912	16276	11707	11016	12069	615	572	888.291	867.829	1664.09	1467.49	1089.41	1251.36	71.139	63.7626	920.422
chi-miR-335-5p	chr4	91760718	91760809	+	21	TCAAGAGCAATAACGAAAAAT	Capra hircus	64629	13660	3283	11763	11355	11434	8496	2215	2423	1575.65	580.025	1202.67	1423.37	1130.75	880.9	256.216	270.099	914.959
chi-miR-374a-5p	chrX	69764952	69765062	+	21	TTATAATACAACCTGATAAGT	Capra hircus	65268	10699	1008	11987	7938	9461	9759	5990	8426	1234.1	178.089	1225.57	995.041	935.632	1011.85	692.882	939.272	901.555
chi-miR-493-3p	chr21	62675855	62675969	+	22	TGAAGGTCTACTGTGTGCCAGG	Capra hircus	61644	7349	6978	14318	9420	9398	11208	1299	1674	847.688	1232.84	1463.9	1180.81	929.402	1162.09	150.259	186.606	894.2
chi-miR-30b-5p	chr14	17632573	17632661	+	22	TGTAAACATCCTACACTCAGCT	Capra hircus	61711	4275	1611	6144	4754	8605	9761	12939	13622	493.11	284.624	628.173	595.922	850.979	1012.06	1496.69	1518.49	860.006
chi-miR-98-5p	chrX	84904750	84904868	-	22	TGAGGTAGTAAGTTGTATTGTT	Capra hircus	60134	8640	2135	13561	10641	8548	8089	4358	4162	996.602	377.202	1386.5	1333.87	845.342	838.701	504.103	463.951	843.283
chi-miR-99b-5p	chr18	55856105	55856174	+	22	CACCCGTAGAACCGACCTTGCG	Capra hircus	53669	16969	10293	6488	6763	4589	3588	2502	2477	1957.33	1818.52	663.345	847.753	453.822	372.019	289.414	276.119	834.79
chi-miR-135a	chr22	48381220	48381309	+	23	TATGGCTTTTTATTCCTATGTGA	Capra hircus	55209	37566	6026	4243	3290	2158	1460	203	263	4333.14	1064.65	433.812	412.407	213.412	151.379	23.4816	29.3174	832.699
chi-miR-380-3p	chr21	62829155	62829257	+	21	TATGTAATGTGGTCCACGTCT	Capra hircus	57986	5053	165	12388	9088	10280	13282	2922	4808	582.851	29.1514	1266.57	1139.2	1016.63	1377.13	337.997	535.962	785.686
chi-miR-140-5p	chr18	36235415	36235528	+	22	CAGTGGTTTTACCCTATGGTAG	Capra hircus	42941	16100	20528	840	629	859	720	1616	1649	1857.09	3626.79	85.8831	78.8462	84.9496	74.6526	186.928	183.819	772.37
chi-miR-487b-3p	chr21	62847894	62848011	+	22	AATCGTACAGGGTCATCCACTT	Capra hircus	56291	4680	1257	12282	7498	10910	13218	2921	3525	539.826	222.081	1255.73	939.886	1078.93	1370.5	337.881	392.942	767.222
chi-miR-191-5p	chr22	50735134	50735237	+	22	CAACGGAATCCCAAAAGCAGCT	Capra hircus	54044	5363	1167	7360	5808	8790	7930	8842	8784	618.608	206.18	752.499	728.042	869.274	822.215	1022.78	979.179	749.848
chi-miR-218	chr20	556161	556270	-	21	TTGTGCTTGATCTAACCATGT	Capra hircus	49115	19444	7176	7394	4888	2713	3514	1910	2076	2242.82	1267.82	755.976	612.719	268.298	364.346	220.936	231.418	745.541
chi-miR-450-5p	chrX	24353468	24353560	+	20	TTTTGCGATGTGTTCCTAAT	Capra hircus	54962	6867	429	16222	7924	8772	10213	2332	2203	792.091	75.7937	1658.57	993.286	867.494	1058.93	269.75	245.575	745.185
chi-miR-30c-5p	chr3	101650974	101651078	-	23	TGTAAACATCCTACACTCTCAGC	Capra hircus	53217	6253	1147	8240	5710	7250	6971	8348	9298	721.268	202.647	842.472	715.758	716.978	722.782	965.639	1036.48	740.502
chi-miR-409-5p	chr21	62866991	62867104	+	23	AGGTTACCCGAGCAACTTTGCAT	Capra hircus	52701	4105	3403	13999	7886	9285	9288	2043	2692	473.501	601.226	1431.28	988.523	918.226	963.018	236.32	300.085	739.023
chi-miR-145-5p	chr7	57059152	57059239	+	23	GTCCAGTTTTCCCAGGAATCCCT	Capra hircus	48272	3571	7084	3844	2666	5682	4752	8951	11722	411.906	1251.57	393.017	334.187	561.913	492.707	1035.39	1306.69	723.422
chi-miR-196a	chr19	37007795	37007896	+	21	TAGGTAGTTTCATGTTGTTGG	Capra hircus	50648	27508	102	7365	5875	5157	2573	1546	522	3172.98	18.0209	753.01	736.441	509.994	266.779	178.831	58.1889	711.78
chi-miR-708-5p	chr29	15768702	15768815	+	23	AAGGAGCTTACAATCTAGCTGGG	Capra hircus	42935	12618	13787	3861	2317	3992	3563	1452	1345	1455.45	2435.82	394.755	290.44	394.783	369.427	167.957	149.931	707.321
chi-miR-27a-3p	chr7	8913031	8913113	+	20	TTCACAGTGGCTAAGTTCCG	Capra hircus	48521	7024	2688	4813	4109	7568	7984	6905	7430	810.2	474.903	492.09	515.07	748.426	827.814	798.723	828.245	686.934
chi-miR-411a-3p	chr21	62827449	62827575	+	21	TATGTAACACGGTCCACTAAC	Capra hircus	51787	2457	146	9439	5408	13797	17061	1341	2138	283.409	25.7946	965.06	677.902	1364.43	1768.95	155.118	238.329	684.875
chi-miR-23a	chr7	8912856	8912930	+	21	ATCACATTGCCAGGGATTTCC	Capra hircus	47431	6111	2940	4543	4999	6649	6282	7091	8816	704.888	519.425	464.484	626.633	657.543	651.344	820.238	982.746	678.413
chi-miR-494	chr21	62834040	62834152	+	23	TGAAACATACACGGGAAACCTCT	Capra hircus	46287	5773	2539	10836	6995	7380	7285	2480	2999	665.901	448.579	1107.89	876.835	729.834	755.339	286.869	334.308	650.694
chi-miR-133a-5p	chr13	52712991	52713085	-	22	AGCTGGTAAAATGGAACCAAAT	Capra hircus	46592	928	918	6041	2751	4847	5052	13066	12989	107.042	162.188	617.642	344.842	479.337	523.812	1511.39	1447.92	649.272
chi-miR-151-3p	chr14	13562544	13562637	+	21	CTAGACTGAAGCTCCTTGAGG	Capra hircus	40868	7493	5329	5879	4869	4596	4655	3800	4247	864.298	941.503	601.079	610.337	454.515	482.65	439.558	473.426	608.421
chi-miR-190a-5p	NW_005172276.1	67	207	+	23	TGATATGTTTGATATATTAGGTT	Capra hircus	41893	5772	3781	5889	3715	6770	6273	4711	4982	665.785	668.009	602.102	465.681	669.509	650.411	544.936	555.359	602.724
chi-miR-20a-5p	chr12	63306567	63306673	+	23	TAAAGTGCTTATAGTGCAGGTAG	Capra hircus	40039	12007	246	8724	5032	3483	3614	3412	3521	1384.98	43.4621	891.957	630.769	344.446	374.714	394.677	392.497	557.187
chi-miR-361-5p	chrX	58928464	58928559	+	22	TTATCAGAATCTCCAGGGGTAC	Capra hircus	38412	6612	1168	7550	5891	5443	4913	3462	3373	762.677	206.357	771.925	738.446	538.278	509.4	400.46	375.998	537.943
chi-miR-224-5p	chrX	53484930	53485010	-	22	CAAGTCACTAGTGGTTCCGTTT	Capra hircus	37129	4690	1154	8561	7412	7005	5177	1731	1399	540.98	203.883	875.292	929.106	692.749	536.773	200.23	155.951	516.87
chi-miR-7-5p	chr8	75387874	75388020	-	24	TGGAAGACTAGTGATTTTGTTGTT	Capra hircus	34880	6580	2960	7564	6056	3116	3064	2227	3313	758.986	522.959	773.357	759.13	308.152	317.688	257.604	369.31	508.398
chi-miR-495-3p	chr21	62837685	62837805	+	22	AAACAAACATGGTGCACTTCTT	Capra hircus	37551	1553	102	5117	4079	9487	10710	2160	4343	179.135	18.0209	523.171	511.309	938.203	1110.46	249.854	484.127	501.785
chi-miR-151-5p	chr14	13562544	13562637	+	21	TCGAGGAGCTCACAGTCTAGT	Capra hircus	34566	4749	3185	5159	2815	3880	4634	4479	5665	547.785	562.711	527.465	352.865	383.707	480.472	518.1	631.495	500.575
chi-miR-23b-3p	chr8	79770211	79770297	+	21	ATCACATTGCCAGGGATTACC	Capra hircus	32388	4957	2261	2831	2117	3938	4008	4952	7324	571.777	399.463	289.446	265.369	389.443	415.566	572.813	816.428	465.038
chi-miR-335-3p	chr4	91760718	91760809	+	22	TTTTTCATTATTGCTCCTGACC	Capra hircus	28321	8144	2857	6438	6404	2360	1733	249	136	939.389	504.761	658.232	802.752	233.389	179.685	28.8026	15.1603	420.271
chi-miR-130b-3p	chr17	71266838	71266919	-	22	CAGTGCAATGATGAAAGGGCAT	Capra hircus	27920	6388	3204	6632	4701	2525	2975	662	833	736.839	566.068	678.067	589.278	249.706	308.46	76.5756	92.857	412.231
chi-miR-296-3p	chr13	55533766	55533844	+	22	AGGGTTGGGCGGAGGCTTTCCT	Capra hircus	22350	2677	11457	3705	1766	984	946	466	349	308.785	2024.17	378.806	221.371	97.3112	98.0852	53.9037	38.9041	402.667
chi-miR-148b-3p	chr5	25002575	25002683	-	22	TCAGTGCATCACAGAACTTTGT	Capra hircus	28117	6743	1425	5106	2737	4032	4004	1973	2097	777.788	251.762	522.046	343.087	398.739	415.151	228.223	233.759	396.32
chi-miR-758	chr21	62830134	62830234	+	22	TTTGTGACCTGGTCCACTAACC	Capra hircus	28568	3351	893	10430	4725	3647	4966	262	294	386.529	157.771	1066.38	592.286	360.665	514.895	30.3064	32.7731	392.701
chi-miR-382-3p	chr21	62856515	62856640	+	21	AATCATTCACGGACAACACTT	Capra hircus	27869	4108	1159	5901	4831	4943	4819	1107	1001	473.847	204.767	603.329	605.574	488.831	499.654	128.05	111.585	389.454
chi-miR-18a-5p	chr12	63306272	63306360	+	23	TAAGGTGCATCTAGTGCAGATAG	Capra hircus	26755	8604	790	7036	3995	2090	2421	871	948	992.449	139.573	719.373	500.78	206.688	251.019	100.751	105.676	377.039
chi-miR-188-5p	chrX	78813021	78813130	-	21	CATCCCTTGCATGGTGGAGGG	Capra hircus	26253	3569	1562	7910	4399	3191	3663	1094	865	411.675	275.967	808.732	551.422	315.569	379.795	126.546	96.4242	370.766
chi-miR-433	chr21	62690057	62690186	+	22	ATCATGATGGGCTCCTCGGTGT	Capra hircus	26616	4221	643	7054	5541	3870	3945	657	685	486.882	113.602	721.213	694.573	382.718	409.034	75.9972	76.359	370.047
chi-miR-378-5p	chr7	57320660	57320769	+	22	CTCCTGACTCCAGGTCCTGTGT	Capra hircus	26258	864	958	3922	2518	3644	3532	5262	5558	99.6602	169.255	400.992	315.635	360.368	366.212	608.672	619.567	367.545
chi-miR-423-3p	chr19	20575994	20576113	+	23	AGCTCGGTCTGAGGCCCCTCAGT	Capra hircus	21690	2832	6715	3201	1747	1947	1731	1723	1794	326.664	1186.37	327.276	218.989	192.546	179.477	199.305	199.983	353.827
chi-miR-1307-3p	chr26	22260773	22260921	-	23	ACTCGGCGTGGCGTCGGTCGTGG	Capra hircus	19638	2781	9505	2430	2015	1104	1007	420	376	320.781	1679.3	248.447	252.583	109.178	104.41	48.5827	41.9139	350.649
chi-miR-29a-3p	chr4	92111188	92111274	-	21	TAGCACCATCTGAAATCGGTT	Capra hircus	24530	1496	261	1020	963	1458	1235	9690	8407	172.56	46.1123	104.287	120.714	144.187	128.05	1120.87	937.154	346.742
chi-miR-500-3p	chrX	78796730	78796813	-	21	ATGCACCTGGGCAAGGATTCT	Capra hircus	22804	3047	2636	4665	3278	2802	2688	1986	1702	351.464	465.716	476.958	410.903	277.1	278.703	229.727	189.727	335.037
chi-miR-655	chr21	62851209	62851325	+	22	ATAATACATGGTTAACCTCTCT	Capra hircus	23592	963	129	4266	2685	5500	7130	1353	1566	111.08	22.7911	436.163	336.569	543.914	739.268	156.506	174.567	315.107
chi-miR-543-3p	chr21	62836246	62836368	+	21	AAACATTCGCGGTGCACTTCT	Capra hircus	23552	867	241	4405	2330	6086	8200	591	832	100.006	42.5787	450.375	292.069	601.866	850.21	68.3628	92.7455	312.277
chi-miR-324-5p	chr19	26236985	26237078	-	23	CGCATCCCCTAGGGCATTGGTGT	Capra hircus	18018	3771	6579	2220	1787	1398	1219	483	561	434.975	1162.35	226.977	224.003	138.253	126.391	55.8701	62.5364	303.919
chi-miR-144-3p	chr19	19580718	19580813	-	19	TACAGTATAGATGATGTAC	Capra hircus	21214	1363	120	4292	2249	4019	4741	2468	1962	157.219	21.201	438.822	281.916	397.453	491.567	285.481	218.71	286.546
chi-miR-9-3p	chr21	18779737	18779813	+	20	ATAAAGCTAGATAACCGAAA	Capra hircus	19192	18458	38	149	135	127	123	63	99	2129.08	6.7137	15.234	16.9225	12.5595	12.7531	7.2874	11.0358	276.449
chi-miR-454-3p	chr19	9553590	9553703	-	23	TAGTGCAATATTGCTTATAGGGT	Capra hircus	19450	5153	211	4202	3142	2527	2493	790	932	594.385	37.2785	429.62	393.855	249.904	258.485	91.3818	103.893	269.85
chi-miR-323a-3p	chr21	62829821	62829934	+	21	CACATTACACGGTCGACCTCT	Capra hircus	18899	3219	918	5107	3578	2140	2684	571	682	371.303	162.188	522.149	448.508	211.632	278.288	66.0494	76.0246	267.018
chi-miR-362-3p	chrX	78798011	78798108	-	21	AACACACCTATTCAAGGATTC	Capra hircus	19039	2268	737	2970	2492	3321	3289	2057	1905	261.608	130.21	303.658	312.376	328.425	341.017	237.94	212.356	265.949
chi-miR-3959-3p	chr21	62853173	62853273	+	22	TGTATGTCAACTGATCCACAGT	Capra hircus	18670	2978	757	4803	4061	3178	2279	283	331	343.505	133.743	491.067	509.053	314.284	236.296	32.7355	36.8976	262.198
chi-miR-545-5p	chrX	69765131	69765236	+	21	CTCAGTAAATGTTTATTGGAT	Capra hircus	15463	3102	5742	2599	1720	876	954	273	197	357.808	1014.47	265.726	215.605	86.6307	98.9147	31.5788	21.9602	261.587
chi-miR-376e-3p	chr21	62842287	62842392	+	22	AACATAGAGGAAAATCCACATT	Capra hircus	18890	1912	529	5405	2955	2978	3257	902	952	220.544	93.4612	552.617	370.414	294.505	337.699	104.337	106.122	259.962
chi-miR-410-3p	chr21	62867594	62867718	+	21	AATATAACACAGATGGCCTGT	Capra hircus	18683	893	84	2892	1887	4532	6087	1029	1279	103.005	14.8407	295.683	236.538	448.185	631.125	119.028	142.574	248.873
chi-miR-544-5p	chr21	62850318	62850418	+	21	TCTTGTTAAAAGGCAGATTCT	Capra hircus	17067	3076	1231	3385	2552	2660	2534	812	817	354.809	217.487	346.088	319.897	263.057	262.736	93.9266	91.0735	243.634
chi-miR-423-5p	chr19	20575994	20576113	+	23	TGAGGGGCAGAGAGCGAGACTTT	Capra hircus	14625	2325	4618	1908	969	1200	1244	1099	1262	268.183	815.886	195.077	121.466	118.672	128.983	127.125	140.679	239.509
chi-miR-155-5p	chr1	10097884	10097982	-	23	TTAATGCTAATCGTGATAGGGGT	Capra hircus	16981	3447	194	3098	2901	2658	1940	1361	1382	397.603	34.275	316.745	363.645	262.859	201.147	157.431	154.056	235.97
chi-miR-376a	chr21	62843767	62843881	+	21	GTAGATTCTCCTTCTATGAGT	Capra hircus	17095	1589	546	4744	2937	2866	3095	636	682	183.287	96.4647	485.035	368.158	283.429	320.902	73.5681	76.0246	235.859
chi-miR-455-5p	chr8	101427423	101427535	+	22	TATGTGCCTTTGGACTACATCG	Capra hircus	15908	6385	1088	2411	1478	1938	1529	568	511	736.493	192.223	246.505	185.27	191.656	158.533	65.7023	56.9627	229.168
chi-miR-124a	chr14	39685043	39685153	+	20	TAAGGCACGCGGTGAATGCC	Capra hircus	15667	15502	62	41	28	7	18	6	3	1788.12	10.9539	4.1919	3.5098	0.6923	1.8663	0.694	0.3344	226.295
chi-miR-1271-5p	chr7	34142968	34143072	+	20	CTTGGCACCTAGTAAGTACT	Capra hircus	15725	2765	1187	3660	2629	2215	1837	717	715	318.936	209.714	374.205	329.549	219.049	190.468	82.9376	79.7032	225.57
chi-miR-30e-3p	chr3	101654094	101654199	-	21	CTTTCAGTCGGATGTTTACAG	Capra hircus	15100	1622	1537	1675	1275	1416	1260	2996	3319	187.094	271.55	171.255	159.823	140.033	130.642	346.557	369.979	222.117
chi-miR-338-3p	chr19	50499769	50499860	+	21	TCCAGCATCAGTGATTTTGTT	Capra hircus	14506	2914	2520	1155	970	1230	1601	1539	2577	336.122	445.222	118.089	121.591	121.639	165.998	178.021	287.266	221.744
chi-miR-363-3p	chrX	24618924	24619034	+	22	AATTGCACGGTATCCATCTGCG	Capra hircus	15379	2664	1335	3246	2072	2366	2521	655	520	307.286	235.862	331.877	259.729	233.982	261.388	75.7659	57.966	220.482
chi-miR-497-5p	chr19	26101978	26102090	-	22	AGCAGCACACTGTGGTTTGTAC	Capra hircus	16239	437	123	581	435	4507	2893	3565	3698	50.4068	21.7311	59.4025	54.528	445.713	299.958	412.375	412.227	219.543
chi-miR-301b	chr17	71267144	71267240	-	23	CAGTGCAATGATATTGTCAAAGC	Capra hircus	13972	4147	2608	2304	1575	1381	1384	250	323	478.346	460.769	235.565	197.429	136.572	143.499	28.9183	36.0058	214.638
chi-miR-15a-5p	chr12	17379028	17379122	-	23	TAGCAGCACATAATGGTTTGTGG	Capra hircus	14654	2920	481	2174	1978	2266	1588	1653	1594	336.815	84.9808	222.274	247.946	224.093	164.65	191.208	177.688	206.207
chi-miR-106b-3p	chr25	36111114	36111193	+	20	CCGCACTGTGGGTACTTGCT	Capra hircus	13000	2469	3023	1637	1797	1558	1243	654	619	284.793	534.089	167.37	225.257	154.076	128.879	75.6502	69.0018	204.89
chi-miR-28-3p	chr1	77076339	77076424	-	22	CACTAGATTGAGAGCTCCTGGA	Capra hircus	13665	2807	1494	1935	1921	1448	1200	1424	1436	323.78	263.953	197.838	240.8	143.198	124.421	164.719	160.075	202.348
chi-miR-194	chr16	21359582	21359678	-	22	TGTAACAGCAACTCCATGTGGA	Capra hircus	14316	2474	510	2080	1884	1875	2105	1551	1837	285.37	90.1044	212.663	236.162	185.425	218.255	179.409	204.776	201.521
chi-miR-33a-5p	chr5	104075711	104075787	+	20	GTGCATTGTAGTTGCATTGC	Capra hircus	11821	1805	3875	1624	1332	1147	1090	398	550	208.202	684.617	166.041	166.968	113.431	113.016	46.0379	61.3102	194.953
chi-miR-340-5p	chr7	734471	734576	+	22	TTATAAAGCAATGAGACTGATT	Capra hircus	13559	5068	273	3546	2220	962	939	251	300	584.581	48.2324	362.549	278.281	95.1356	97.3594	29.034	33.4419	191.077
chi-miR-3432-5p	chr25	33879405	33879498	-	22	TGCGGGATCTTTAGTTGTGGCG	Capra hircus	12775	2140	1661	1904	1859	1424	1558	1134	1095	246.844	293.458	194.668	233.029	140.824	161.54	131.173	122.063	190.45
chi-miR-411b-5p	chr21	62829315	62829416	+	22	TGGTCGACCATAAAACGTACGT	Capra hircus	13461	1411	388	3531	2034	1937	2506	804	850	162.755	68.55	361.016	254.965	191.557	259.832	93.0012	94.7521	185.804
chi-miR-379-3p	chr21	62826179	62826308	+	21	TATGTAACATGGTCCACTAAC	Capra hircus	13794	1182	38	3267	1899	2636	3493	513	766	136.341	6.7137	334.024	238.043	260.683	362.169	59.3403	85.3883	185.338
chi-miR-193b-3p	NC_022317.1	13293641	13293751	+	22	AACTGGCCCACAAAGTCCCGCT	Capra hircus	12578	765	979	448	264	1697	1403	4134	2888	88.2408	172.965	45.8043	33.0928	167.822	145.469	478.193	321.934	181.69
chi-miR-181c-5p	chr7	8885576	8885668	-	21	AACATTCAACCTGTCGGTGAG	Capra hircus	11842	3551	1113	1431	1216	1457	1309	1015	750	409.599	196.64	146.308	152.428	144.088	135.722	117.408	83.6048	173.225
chi-miR-221-3p	chrX	87016751	87016860	+	22	AGCTACATTGTCTGCTGGGTTT	Capra hircus	10504	3231	2425	798	947	915	738	918	532	372.688	428.438	81.5889	118.708	90.4876	76.5189	106.188	59.3036	166.74
chi-miR-374b-5p	chrX	69827983	69828095	+	22	ATATAATACAACCTGCTAAGTG	Capra hircus	11806	1505	130	2446	2107	1998	1954	865	801	173.598	22.9678	250.083	264.116	197.589	202.599	100.057	89.2899	162.538
chi-miR-181d	chr7	8885381	8885510	-	23	AACATTCATTGTTGTCGGTGGGT	Capra hircus	10615	4966	918	1353	1160	824	632	407	355	572.815	162.188	138.333	145.408	81.4883	65.5284	47.079	39.5729	156.552
chi-miR-214-5p	chr16	37260655	37260766	-	22	TGCCTGTCTACACTTGCTGTGC	Capra hircus	9712	3120	2530	1202	942	776	606	307	229	359.884	446.988	122.895	118.081	76.7414	62.8326	35.5117	25.5273	156.058
chi-miR-192-5p	chr29	40909872	40909978	-	21	CTGACCTATGAATTGACAGCC	Capra hircus	10601	2283	1023	1308	1292	1258	1424	932	1081	263.338	180.739	133.732	161.954	124.408	147.646	107.807	120.502	155.016
chi-miR-154b-5p	chr21	62862013	62862121	+	22	AGAGGTCTTCCATGGTGCATTC	Capra hircus	10185	830	1889	1603	805	1702	2017	624	715	95.7384	333.74	163.893	100.908	168.317	209.131	72.18	79.7032	152.951
chi-miR-183	chr4	91111875	91111984	-	22	TATGGCACTGGTAGAATTCACT	Capra hircus	10105	8965	937	61	102	11	12	5	12	1034.09	165.545	6.2367	12.7859	1.0878	1.2442	0.5784	1.3377	152.863
chi-miR-532-3p	chrX	78813351	78813451	-	21	CCTCCCACACCCAAGGCTTGC	Capra hircus	10611	1133	558	1889	1986	1837	1592	728	888	130.689	98.5848	193.135	248.948	181.667	165.065	84.21	98.988	150.161
chi-miR-425-5p	chr22	50735615	50735700	+	23	AATGACACGATCACTCCCGTTGA	Capra hircus	10222	1297	1179	2212	1423	1263	1404	683	761	149.606	208.3	226.159	178.375	124.903	145.572	79.0047	84.831	149.594
chi-miR-329b-3p	chr21	62830832	62830955	+	20	AACACACCTGGTTAACCTCT	Capra hircus	9525	935	888	2212	1464	1336	1727	421	542	107.85	156.888	226.159	183.515	132.122	179.062	48.6984	60.4184	136.839
chi-miR-455-3p	chr8	101427423	101427535	+	22	GCAGTCCATGGGCATATACACT	Capra hircus	9013	2743	1318	1237	983	1195	798	425	314	316.398	232.858	126.473	123.221	118.178	82.7399	49.1611	35.0025	135.504
chi-miR-1468-5p	chrX	83737103	83737196	+	22	CTCCGTTTGCCTGTTTTGCTGA	Capra hircus	9542	983	502	968	973	1409	1438	1550	1719	113.386	88.691	98.97	121.967	139.341	149.098	179.293	191.622	135.296
chi-miR-135b-5p	chr16	2574492	2574596	-	23	TATGGCTTTTCATTCCTATGTGA	Capra hircus	9090	8416	145	225	204	43	24	20	13	970.764	25.6179	23.0044	25.5717	4.2524	2.4884	2.3135	1.4491	131.933
chi-miR-122	chr24	57557941	57558035	+	22	TGGAGTGTGACAATGGTGTTTG	Capra hircus	8988	6635	188	58	1189	545	156	102	115	765.33	33.215	5.93	149.043	53.897	16.1747	11.7987	12.8194	131.026
chi-miR-485-5p	chr21	62857593	62857707	+	22	AGAGGCTGGCCGTGATGAATTC	Capra hircus	8459	1244	1046	1496	1461	1279	1195	338	400	143.492	184.802	152.954	183.139	126.485	123.903	39.0975	44.5892	124.808
chi-let-7i-3p	chr5	49411438	49411545	-	22	CTGCGCAAGCTACTGCCTTGCT	Capra hircus	8336	844	1201	1380	1143	1250	1258	656	604	97.3532	212.187	141.094	143.277	123.617	130.435	75.8816	67.3297	123.897
chi-miR-874-3p	chr7	45249005	45249114	-	23	CTGCCCTGGCCCGAGGGACCGAC	Capra hircus	7285	1343	2619	1146	936	530	446	131	134	154.912	462.713	117.169	117.329	52.4136	46.2431	15.1532	14.9374	122.609
chi-miR-1185-3p	chr21	62845734	62845845	+	22	ATATACAGAGGGAGACTCTTAT	Capra hircus	8630	1149	93	3144	1468	987	1632	86	71	132.534	16.4308	321.448	184.016	97.6079	169.213	9.9479	7.9146	117.389
chi-miR-345-5p	chr21	62124665	62124765	+	21	GCTGACTCCTAGTCCAGTGCT	Capra hircus	6715	1313	2869	516	455	517	417	316	312	151.451	506.881	52.7567	57.035	51.128	43.2363	36.5527	34.7796	116.728
chi-miR-369-5p	chr21	62867280	62867386	+	21	AGATCGACCGTGTTATATTCG	Capra hircus	8180	745	113	1803	1133	1409	1425	605	947	85.9338	19.9643	184.342	142.023	139.341	147.75	69.9822	105.565	111.863
chi-miR-30a-3p	chr14	2457589	2457695	+	21	CTTTCAGTCGGATGTTTGCAG	Capra hircus	7910	941	355	1238	1031	1263	903	1155	1024	108.542	62.7197	126.575	129.238	124.903	93.6268	133.602	114.148	111.669
chi-miR-323b	chr21	62868121	62868230	+	21	CACAATACACGGTCGGCCTCT	Capra hircus	7973	1187	242	2421	1516	1042	1101	206	258	136.917	42.7554	247.527	190.033	103.047	114.156	23.8287	28.76	110.878
chi-miR-331-3p	chr5	24254574	24254684	+	21	CCCCTGGGCCTATCCTAGAAC	Capra hircus	7286	1734	921	627	1029	677	409	397	1492	200.012	162.718	64.1056	128.987	66.9509	42.4068	45.9222	166.318	109.678
chi-miR-708-3p	chr29	15768702	15768815	+	23	CATCTAGACTGTGAGCTTCTAGA	Capra hircus	6344	1682	2637	508	317	468	411	169	152	194.014	465.893	51.9388	39.7365	46.2822	42.6142	19.5488	16.9439	109.621
chi-miR-376c-5p	chr21	62842644	62842755	+	22	GGTGGATATTCCTTCTATGTTT	Capra hircus	7662	1051	330	1653	1094	1069	1135	552	778	121.23	58.3028	169.006	137.135	105.717	117.681	63.8516	86.726	107.456
chi-miR-214-3p	chr16	37260655	37260766	-	20	TACAGCAGGCACAGACAGGC	Capra hircus	6989	2715	720	1150	973	624	457	206	144	313.168	127.206	117.578	121.967	61.7096	47.3837	23.8287	16.0521	103.612
chi-miR-671-5p	chr4	109823264	109823384	+	24	AGGAAGCCCTGGAGGGGCTGGAGG	Capra hircus	5361	652	3544	277	256	231	182	119	100	75.2065	626.137	28.321	32.09	22.8444	18.8705	13.7651	11.1473	103.548
chi-miR-487a-3p	chr21	62853589	62853691	+	22	AATCATACAGGGACATCCAGTT	Capra hircus	7341	1313	237	2878	1528	580	733	46	26	151.451	41.872	294.252	191.537	57.3583	76.0005	5.321	2.8983	102.586
chi-miR-376b-5p	chr21	62843400	62843503	+	22	GGTGGATATTCCTTCTATGTTT	Capra hircus	7269	1022	326	1516	1025	1015	1064	546	755	117.885	57.5961	154.999	128.485	100.377	110.32	63.1575	84.1621	102.123
chi-miR-376e-5p	chr21	62842287	62842392	+	22	GGTGGATATTCCTTCTATGTTT	Capra hircus	7269	1022	326	1516	1025	1015	1064	546	755	117.885	57.5961	154.999	128.485	100.377	110.32	63.1575	84.1621	102.123
chi-miR-28-5p	chr1	77076339	77076424	-	21	AAGGAGCTCACAGTCTATTGA	Capra hircus	6721	1070	1087	752	474	618	653	921	1146	123.422	192.046	76.8858	59.4167	61.1162	67.7057	106.535	127.748	101.859
chi-miR-1197-3p	chr21	62829654	62829782	+	21	TAGGACACATGGTCTACTTCT	Capra hircus	6868	2106	479	8	1556	904	1315	205	295	242.922	84.6275	0.8179	195.047	89.3998	136.345	23.713	32.8845	100.72
chi-miR-485-3p	chr21	62857593	62857707	+	23	AGTCATACACGGCTCTCCTCTCT	Capra hircus	6862	1466	571	2025	1585	581	568	50	16	169.099	100.882	207.04	198.682	57.4571	58.8926	5.7837	1.7836	99.9525
chi-miR-106b-5p	chr25	36111114	36111193	+	21	TAAAGTGCTGACAGTGCAGAT	Capra hircus	7163	2015	85	1368	788	696	802	668	741	232.425	15.0174	139.867	98.7771	68.8299	83.1547	77.2697	82.6015	99.7428
chi-miR-186-3p	chr3	70667025	70667110	+	20	CCCAAAGGTGAATTTTTTGG	Capra hircus	5595	671	2414	563	439	387	433	327	361	77.3981	426.494	57.5621	55.0294	38.2718	44.8952	37.8251	40.2418	97.2147
chi-miR-483	chr29	47043091	47043158	+	22	CACTCCTCTCCTCCCGTCTTCT	Capra hircus	6125	1063	1055	1433	1130	694	490	133	127	122.614	186.392	146.512	141.647	68.6321	50.8052	15.3845	14.1571	93.2682
chi-miR-125b-3p	chr1	19171656	19171738	-	21	ACAAGTCAGGCTCTTGGGACC	Capra hircus	6303	1215	380	1070	941	950	769	521	457	140.147	67.1366	109.399	117.956	93.9489	79.7331	60.2657	50.9432	89.9411
chi-miR-374a-3p	chrX	69764952	69765062	+	22	CTTATCAGGTTGTATTGTAATT	Capra hircus	6340	1058	221	1308	1017	849	813	579	495	122.038	39.0452	133.732	127.483	83.9606	84.2952	66.9747	55.1791	89.0884
chi-miR-34c-5p	chr15	20049309	20049410	+	23	AGGCAGTGTAGTTAGCTGATTGC	Capra hircus	5047	753	1728	407	319	620	523	405	292	86.8566	305.295	41.6124	39.9872	61.314	54.2268	46.8476	32.5501	83.5862
chi-miR-15b-5p	chr1	105008096	105008193	-	22	TAGCAGCACATCATGGTTTACA	Capra hircus	5851	1362	270	980	904	924	725	383	303	157.103	47.7023	100.197	113.318	91.3776	75.171	44.3028	33.7763	82.8685
chi-miR-130b-5p	chr17	71266838	71266919	-	22	ACTCTTTCCCTGTTGCACTACT	Capra hircus	5169	1588	1254	811	598	344	332	124	118	183.172	221.551	82.9181	74.9603	34.0194	34.4231	14.3435	13.1538	82.3176
chi-miR-96	chr4	91111628	91111730	-	21	TTTGGCACTAGCACATTTTTG	Capra hircus	5524	5063	346	52	40	6	7	3	7	584.004	61.1297	5.3166	5.0141	0.5934	0.7258	0.347	0.7803	82.2389
chi-miR-200a	chr16	48886719	48886806	-	21	TAACACTGTCTGGTAACGATG	Capra hircus	5009	3490	1066	137	151	36	34	44	51	402.563	188.336	14.0071	18.9281	3.5602	3.5253	5.0896	5.6851	80.2117
chi-miR-376d	chr21	62843016	62843125	+	21	ATCATAGAGGAAAATCCACAT	Capra hircus	5739	643	146	1610	1192	900	1076	88	84	74.1684	25.7946	164.609	149.419	89.0042	111.564	10.1792	9.3637	79.2628
chi-miR-502b-5p	chrX	78798495	78798577	-	22	TAATTCTTGCTCCCCAGGTGAG	Capra hircus	5740	840	112	1638	977	818	952	200	203	96.8918	19.7876	167.472	122.469	80.8949	98.7073	23.1346	22.629	78.9982
chi-miR-665	chr21	62684944	62685039	+	20	ACCAGTAGGCCGAGGCCCCT	Capra hircus	5029	623	882	1336	688	652	713	83	52	71.8615	155.828	136.595	86.2419	64.4786	73.9268	9.6009	5.7966	75.5411
chi-miR-365-3p	chr19	17822004	17822114	-	22	TAATGCCCCTAAAAATCCTTAT	Capra hircus	5256	565	59	249	295	717	695	1442	1234	65.1713	10.4238	25.4582	36.9787	70.9067	72.0605	166.801	137.558	73.1697
chi-miR-424-3p	chrX	24347043	24347151	+	21	CAAAACGTGAGGCGCTGCTAT	Capra hircus	5120	460	56	1411	917	890	903	261	222	53.0598	9.8938	144.263	114.947	88.0153	93.6268	30.1907	24.747	69.843
chi-miR-188-3p	chrX	78813021	78813130	-	21	CTCCCACATGCAGGGTTTGCA	Capra hircus	4918	531	302	1136	837	696	892	256	268	61.2495	53.3559	116.147	104.919	68.8299	92.4862	29.6123	29.8748	69.5593
chi-miR-182	chr4	91107256	91107359	-	21	TTTGGCAATGGTAGAACTCAC	Capra hircus	4566	4228	239	40	41	7	4	6	1	487.689	42.2254	4.0897	5.1394	0.6923	0.4147	0.694	0.1115	67.632
chi-miR-1185-5p	chr21	62845734	62845845	+	20	AGAGGATACCCTTTGTATGT	Capra hircus	4935	493	114	1176	565	874	1022	325	366	56.8663	20.141	120.236	70.8237	86.433	105.965	37.5938	40.7991	67.3573
chi-miR-137	chr3	43145673	43145777	+	22	ATTGCTTAAGAATACGCGTAGT	Capra hircus	4621	4509	17	30	42	5	13	4	1	520.102	3.0035	3.0673	5.2648	0.4945	1.3479	0.4627	0.1115	66.7317
chi-miR-22-3p	chr19	22131038	22131138	-	19	AAGCTGCCAGTTGAAGAAC	Capra hircus	4558	275	391	298	257	441	390	1243	1263	31.7205	69.08	30.468	32.2154	43.6121	40.4368	143.782	140.79	66.5131
chi-miR-499-3p	chr13	62312741	62312860	+	22	GAACATCACAGCAAGTCTGTGC	Capra hircus	4595	292	257	1436	957	345	295	452	561	33.6815	45.4056	146.819	119.962	34.1183	30.5868	52.2843	62.5364	65.6742
chi-miR-361-3p	chrX	58928464	58928559	+	22	TCCCCCAGGTGTGATTCTGATT	Capra hircus	4157	583	929	453	398	506	410	437	441	67.2476	164.131	46.3155	49.8899	50.0401	42.5105	50.5492	49.1596	64.9805
chi-miR-33b-5p	chr19	33804626	33804719	+	19	GTGCATTGCTGTTGCATTG	Capra hircus	3787	370	1438	299	277	241	217	340	605	42.6786	254.059	30.5703	34.7224	23.8333	22.4995	39.3289	67.4412	64.3917
chi-miR-328-3p	chr18	34119589	34119682	-	22	CTGGCCCTCTCTGCCCTTCCGT	Capra hircus	4080	669	798	543	437	553	413	300	367	77.1674	140.987	55.5173	54.7787	54.6881	42.8215	34.7019	40.9106	62.6966
chi-miR-504	chrX	41094217	41094310	-	21	AGACCCTGGTCTGCACTCTGT	Capra hircus	3791	1047	1137	567	375	212	218	134	101	120.769	200.88	57.9711	47.0069	20.9654	22.6031	15.5002	11.2588	62.1193
chi-miR-1343	chr15	62070583	62070663	+	22	CTCCTGGGGCCCGCACTCTCGC	Capra hircus	4064	773	469	707	570	530	469	297	249	89.1636	82.8607	72.2849	71.4504	52.4136	48.6279	34.3549	27.7568	59.8641
chi-miR-222-3p	chrX	87016062	87016173	+	24	AGCTACATCTGGCTACTGGGTCTC	Capra hircus	3769	1515	585	267	306	325	224	332	215	174.751	103.355	27.2985	38.3576	32.1404	23.2252	38.4035	23.9667	57.6873
chi-miR-99a-3p	chr1	19223121	19223201	-	23	CAAGCTCGCTTCTATGGGTCTGT	Capra hircus	3930	714	247	397	455	667	477	553	420	82.3581	43.6388	40.59	57.035	65.962	49.4573	63.9672	46.8187	56.2284
chi-miR-3955-5p	chr21	62804657	62804762	+	22	TTTGATGGCTGATCCTCTCACT	Capra hircus	3976	205	221	753	366	771	682	381	597	23.6462	39.0452	76.988	45.8787	76.2469	70.7126	44.0715	66.5494	55.3923
chi-miR-145-3p	chr7	57059152	57059239	+	21	ATTCCTGGAAATACTGTTCTT	Capra hircus	3874	323	232	375	254	650	498	718	824	37.2572	40.9887	38.3407	31.8393	64.2808	51.6347	83.0533	91.8538	54.9061
chi-miR-148a-5p	chr4	67462791	67462875	+	22	AAAGTTCTGAGACACTCCGACT	Capra hircus	3129	378	1419	345	276	267	231	131	82	43.6013	250.702	35.2734	34.597	26.4046	23.951	15.1532	9.1408	54.8529
chi-let-7d-3p	chr8	83556514	83556618	+	21	CTATACGACCTGCTGCCTTTC	Capra hircus	3909	621	58	769	701	573	485	363	339	71.6308	10.2472	78.6239	87.8715	56.666	50.2868	41.9893	37.7894	54.3881
chi-miR-17-3p	chr12	63306135	63306218	+	24	ACTGCAGTGAAGGCACTTGTAGCA	Capra hircus	3374	775	710	605	367	326	317	134	140	89.3943	125.439	61.8563	46.004	32.2393	32.8679	15.5002	15.6062	52.3635
chi-miR-1306-5p	chr17	71703084	71703186	+	21	CCACCTCCCCTGCAAACGTCC	Capra hircus	3596	650	245	714	707	531	445	139	165	74.9758	43.2854	73.0006	88.6236	52.5125	46.1394	16.0786	18.393	51.6261
chi-miR-154a-3p	chr21	62861685	62861789	+	22	AATCATACACGGTTCACCTACT	Capra hircus	3834	198	92	927	506	901	1116	46	48	22.8388	16.2541	94.7781	63.4279	89.1031	115.712	5.321	5.3507	51.5981
chi-miR-377	chr21	62864115	62864245	+	22	AATCACACAAAGGCAACTTTTG	Capra hircus	3895	213	29	664	191	996	1301	312	189	24.569	5.1236	67.8885	23.9422	98.498	134.893	36.09	21.0684	51.5091
chi-miR-10b-3p	chr2	20085772	20085875	-	22	ACAGATTCGATTCTAGGGGAAT	Capra hircus	3487	828	138	590	419	443	391	304	374	95.5077	24.3812	60.3226	52.5223	43.8098	40.5405	35.1646	41.6909	49.2424
chi-miR-150	chr18	54382165	54382261	-	22	TCTCCCAACCCTTGTACCAGTG	Capra hircus	3456	94	18	58	75	308	313	1125	1465	10.8427	3.1802	5.93	9.4014	30.4592	32.4531	130.132	163.308	48.2134
chi-miR-545-3p	chrX	69765131	69765236	+	22	TCAACAAACATTTATTGTGTGC	Capra hircus	3324	703	70	714	583	443	428	155	228	81.0892	12.3673	73.0006	73.08	43.8098	44.3768	17.9293	25.4158	46.3836
chi-miR-17-5p	chr12	63306135	63306218	+	24	CAAAGTGCTTACAGTGCAGGTAGT	Capra hircus	3333	1065	27	823	447	290	283	184	214	122.845	4.7702	84.145	56.0322	28.6791	29.3426	21.2839	23.8552	46.3691
chi-miR-383	chr27	21011010	21011120	+	23	AGATCAGAAGGTGATTGTGGCTT	Capra hircus	2393	1031	1059	113	67	40	37	31	15	118.923	187.099	11.5533	8.3986	3.9557	3.8363	3.5859	1.6721	42.378
chi-miR-451-5p	chr19	19580569	19580639	-	19	AAACCGTTACCATTACTGA	Capra hircus	3031	115	48	320	184	433	517	771	643	13.265	8.4804	32.7174	23.0647	42.8209	53.6047	89.184	71.6771	41.8518
chi-miR-3431-3p	chrX	53482986	53483082	-	22	ATCTAGAGGACTGACTGAAATT	Capra hircus	2960	424	135	817	620	388	337	135	104	48.9073	23.8512	83.5315	77.718	38.3707	34.9416	15.6159	11.5932	41.8162
chi-miR-767	chrX	53812423	53812527	-	22	TGCACCATGGTTGTCTGAGCAT	Capra hircus	2907	749	175	831	463	377	177	68	67	86.3952	30.9182	84.9629	58.0378	37.2829	18.3521	7.8658	7.4687	41.4104
chi-miR-181c-3p	chr7	8885576	8885668	-	22	ACCATCGACCGTTGAGTGGACC	Capra hircus	2518	901	754	253	181	160	150	60	59	103.928	133.213	25.8672	22.6886	15.823	15.5526	6.9404	6.5769	41.3237
chi-miR-374b-3p	chrX	69827983	69828095	+	22	CTTATCAGGTTGTATTATCATT	Capra hircus	2973	436	24	749	490	384	384	256	250	50.2915	4.2402	76.5791	61.4223	37.9751	39.8147	29.6123	27.8683	40.9754
chi-miR-146b-5p	chr26	21415844	21415952	+	24	TGAGAACTGAATTCCATAGGCTGT	Capra hircus	2654	1083	324	174	289	333	161	161	129	124.921	57.2428	17.7901	36.2266	32.9315	16.6931	18.6234	14.38	39.8511
chi-miR-1388-3p	chr13	52164824	52164915	+	22	ATCTCAGGTTCGTCAGCCCGCA	Capra hircus	2677	338	231	431	344	340	309	330	354	38.9874	40.812	44.0662	43.121	33.6238	32.0384	38.1721	39.4614	38.7853
chi-miR-105a	chrX	53811175	53811255	-	22	TCAAATGCTCAGACTCCTGTGG	Capra hircus	2723	683	134	686	520	373	214	53	60	78.7823	23.6745	70.1378	65.1828	36.8873	22.1884	6.1307	6.6884	38.709
chi-miR-34a	chr16	41932397	41932503	+	22	TGGCAGTGTCTTAGCTGGTTGT	Capra hircus	2348	568	434	276	229	359	242	116	124	65.5173	76.6771	28.2187	28.7055	35.5028	25.0916	13.4181	13.8227	35.8692
chi-miR-208b	chr10	21026871	21026978	+	22	TATAAGACGAACAAAAGGTTTG	Capra hircus	2405	116	19	654	431	284	258	282	361	13.3803	3.3568	66.8661	54.0266	28.0858	26.7505	32.6198	40.2418	33.166
chi-miR-200b	chr16	48887353	48887432	-	22	TAATACTGCCTGGTAATGATGA	Capra hircus	2121	1671	195	76	55	8	9	42	65	192.746	34.4517	7.7704	6.8943	0.7911	0.9332	4.8583	7.2457	31.9613
chi-miR-421-3p	chrX	69828128	69828239	+	23	ATCAACAGACATTAATTGGGCGC	Capra hircus	2156	617	101	563	328	230	172	70	75	71.1694	17.8442	57.5621	41.1153	22.7455	17.8337	8.0971	8.3605	30.591
chi-miR-200c	chr5	94625277	94625362	-	23	TAATACTGCCGGGTAATGATGGA	Capra hircus	2008	1738	131	40	63	11	12	4	9	200.474	23.1445	4.0897	7.8972	1.0878	1.2442	0.4627	1.0033	29.9254
chi-miR-143-5p	chr7	57057743	57057843	+	21	GGTGCAGTGCTGCATCTCTGG	Capra hircus	2074	195	206	281	155	351	355	305	226	22.4928	36.3951	28.7299	19.4295	34.7116	36.8079	35.2803	25.1929	29.88
chi-miR-134	chr21	62856897	62857004	+	22	TGTGACTGGTTGACCAGAGGGG	Capra hircus	1950	303	219	703	345	190	151	20	19	34.9503	38.6919	71.876	43.2463	18.7898	15.6563	2.3135	2.118	28.4553
chi-miR-141	chr5	94624858	94624947	-	22	TAACACTGTCTGGTAAAGATGG	Capra hircus	1753	1203	403	58	51	8	17	10	3	138.763	71.2001	5.93	6.3929	0.7911	1.7626	1.1567	0.3344	28.2914
chi-miR-505-3p	chrX	42318484	42318593	-	22	TCAACACTTGCTGGTTTCCTCT	Capra hircus	1636	341	432	255	152	155	145	77	79	39.3335	76.3237	26.0716	19.0534	15.3285	15.0342	8.9068	8.8064	26.1073
chi-miR-146a	chr7	68141478	68141576	+	22	TGAGAACTGAATTCCATAGGTT	Capra hircus	1736	246	83	481	349	115	158	118	186	28.3755	14.664	49.1783	43.7477	11.3728	16.3821	13.6494	20.734	24.763
chi-miR-20a-3p	chr12	63306567	63306673	+	21	ACTGCATTATGAGCACTTAAA	Capra hircus	1723	296	84	338	233	229	231	174	138	34.1428	14.8407	34.5577	29.2069	22.6466	23.951	20.1271	15.3833	24.357
chi-miR-148b-5p	chr5	25002575	25002683	-	23	GAAGTTCTGTTATACACTCAGGC	Capra hircus	1651	305	118	304	237	209	214	122	142	35.181	20.8477	31.0815	29.7083	20.6687	22.1884	14.1121	15.8292	23.7021
chi-miR-101-5p	chr3	76758295	76758377	+	22	TCAGTTATCACAGTGCTGATGC	Capra hircus	1684	160	49	240	183	194	252	288	318	18.4556	8.6571	24.538	22.9393	19.1853	26.1284	33.3139	35.4484	23.5832
chi-miR-93-3p	chr25	36111315	36111390	+	23	ACTGCTGAGCCAGCACTTCCCGA	Capra hircus	1379	295	469	208	146	122	82	24	33	34.0275	82.8607	21.2663	18.3013	12.065	8.5021	2.7762	3.6786	22.9347
chi-miR-502b-3p	chrX	78798495	78798577	-	24	ATCCACCTGGGCAAGGATTCTGAA	Capra hircus	1404	252	392	244	186	98	129	54	49	29.0676	69.2567	24.947	23.3154	9.6916	13.3753	6.2463	5.4622	22.6703
chi-miR-331-5p	chr5	24254574	24254684	+	21	TCTAGGTATGGTCCCAGGGAT	Capra hircus	1543	192	90	240	168	208	225	189	231	22.1467	15.9008	24.538	21.0591	20.5699	23.3289	21.8622	25.7503	21.8945
chi-miR-491-5p	chr8	22778345	22778445	-	22	AGTGGGGAACCCTTCCATGAGG	Capra hircus	1339	234	321	96	91	148	81	161	207	26.9913	56.7128	9.8152	11.407	14.6362	8.3984	18.6234	23.0749	21.2074
chi-miR-345-3p	chr21	62124665	62124765	+	22	CCCTGAACTAGGGGTCTGGAGG	Capra hircus	1410	350	151	162	200	170	137	90	150	40.3716	26.678	16.5632	25.0703	16.8119	14.2047	10.4106	16.721	20.8539
chi-miR-877-5p	chr23	26576899	26577010	-	21	GTAGAGGAGATGGCGCAGGGG	Capra hircus	1304	358	267	203	184	105	92	48	47	41.2944	47.1723	20.7551	23.0647	10.3838	9.5389	5.5523	5.2392	20.3751
chi-miR-2483-5p	chrX	32963247	32963326	-	22	CGTCAACCATCCAGCTGTTTGA	Capra hircus	1255	381	337	163	156	89	59	39	31	43.9474	59.5396	16.6654	19.5549	8.8015	6.1174	4.5113	3.4557	20.3241
chi-miR-129-5p	chr15	69941601	69941708	+	21	CTTTTTGCGGTCTGGGCTTGC	Capra hircus	1333	373	154	313	358	70	57	1	7	43.0246	27.208	32.0017	44.8759	6.9225	5.91	0.1157	0.7803	20.1048
chi-miR-496-3p	chr21	62862520	62862640	+	21	TGAGTATTACATGGCCAATCT	Capra hircus	1385	198	108	386	213	162	233	39	46	22.8388	19.0809	39.4653	26.6999	16.0208	24.1584	4.5113	5.1278	19.7379
chi-miR-223-3p	chrX	82257146	82257252	-	22	TGTCAGTTTGTCAAATACCCCA	Capra hircus	1367	262	106	250	129	155	122	186	157	30.221	18.7276	25.5604	16.1704	15.3285	12.6495	21.5152	17.5013	19.7092
chi-miR-154b-3p	chr21	62862013	62862121	+	23	ATCATACATGGTTGACCTTTTTT	Capra hircus	1397	255	48	422	332	170	163	6	1	29.4136	8.4804	43.146	41.6167	16.8119	16.9005	0.694	0.1115	19.6468
chi-miR-7-3p	chr8	75387874	75388020	-	21	AACAAATCACAGTCTGCCATA	Capra hircus	1394	165	18	182	142	161	175	240	311	19.0323	3.1802	18.608	17.7999	15.9219	18.1447	27.7616	34.6681	19.3896
chi-miR-22-5p	chr19	22131038	22131138	-	21	AGTTCTTCAGTGGCAAGCTTT	Capra hircus	1369	111	43	103	102	169	199	379	263	12.8036	7.597	10.5309	12.7859	16.713	20.6331	43.8401	29.3174	19.2776
chi-let-7a-3p	chr5	107026595	107026700	-	22	CTATACAATCTACTGTCTTTCC	Capra hircus	1287	182	117	202	162	169	137	168	150	20.9932	20.671	20.6528	20.307	16.713	14.2047	19.4331	16.721	18.712
chi-miR-2332	chr19	17589937	17590010	+	24	CGGTTTAAGGTCTTGGAGACAAAG	Capra hircus	1070	95	469	198	88	41	32	53	94	10.958	82.8607	20.2439	11.0309	4.0546	3.3179	6.1307	10.4785	18.6344
chi-miR-204-5p	chr8	45607900	45608005	-	22	TTCCCTTTGTCATCCTATGCCT	Capra hircus	1242	466	151	148	77	53	122	114	111	53.7519	26.678	15.1318	9.6521	5.2414	12.6495	13.1867	12.3735	18.5831
chi-miR-1296	chr28	19110360	19110465	+	22	TTAGGGCCCTGGCTCCATCTCC	Capra hircus	1268	271	105	280	138	148	134	108	84	31.2592	18.5509	28.6277	17.2985	14.6362	13.8937	12.4927	9.3637	18.2653
chi-miR-656	chr21	62868415	62868493	+	21	AATATTATACAGTCAACCTCT	Capra hircus	1334	157	22	304	184	211	285	73	98	18.1095	3.8869	31.0815	23.0647	20.8665	29.55	8.4441	10.9244	18.241
chi-miR-30d-3p	chr14	17628126	17628206	+	21	TTTCAGTCAGATGTTTGCTGC	Capra hircus	1262	107	50	214	110	151	143	211	276	12.3422	8.8338	21.8797	13.7887	14.9329	14.8268	24.407	30.7666	17.7222
chi-miR-30f-3p	chr14	2494955	2495038	+	22	CTGGGAGGAGGCTGTTTACTCT	Capra hircus	1143	119	152	247	174	184	117	82	68	13.7263	26.8546	25.2537	21.8112	18.1964	12.131	9.4852	7.5802	16.8798
chi-miR-324-3p	chr19	26236985	26237078	-	21	ACTGCCCCAGGTGCTGCTGGG	Capra hircus	992	245	363	135	102	58	54	17	18	28.2601	64.1331	13.8026	12.7859	5.7358	5.5989	1.9664	2.0065	16.7862
chi-miR-380-5p	chr21	62829155	62829257	+	23	ATGGTTGACCACAGAACATGCGC	Capra hircus	1158	132	103	253	130	166	230	49	95	15.2259	18.1976	25.8672	16.2957	16.4163	23.8474	5.668	10.5899	16.5135
chi-miR-490	chr4	97748163	97748290	+	23	CAACCTGGAGGACTCCATGCTGT	Capra hircus	1039	166	202	163	210	131	126	19	22	19.1477	35.6884	16.6654	26.3238	12.9551	13.0642	2.1978	2.4524	16.0618
chi-miR-197-3p	chr3	31756953	31757060	-	22	TTCACCACCTTCTCCACCCAGC	Capra hircus	1098	367	70	106	103	126	98	115	113	42.3325	12.3673	10.8376	12.9112	12.4606	10.161	13.3024	12.5965	15.8711
chi-miR-1307-5p	chr26	22260773	22260921	-	17	TCGACCGGACCTCGACC	Capra hircus	1071	266	80	74	143	76	39	81	312	30.6824	14.134	7.5659	17.9253	7.5159	4.0437	9.3695	34.7796	15.752
chi-miR-92a-5p	chr12	63306822	63306920	+	23	AGGTTGGGATCAGTTGCAATGCT	Capra hircus	1002	134	234	246	112	70	90	57	59	15.4566	41.342	25.1515	14.0394	6.9225	9.3316	6.5934	6.5769	15.6767
chi-miR-342-5p	chr21	61956955	61957036	+	23	AGGGGTGCTATCTGTGGTTGAGG	Capra hircus	928	240	280	126	87	65	69	31	30	27.6834	49.4691	12.8825	10.9056	6.4281	7.1542	3.5859	3.3442	15.1816
chi-miR-10a-3p	chr19	37059133	37059253	+	21	CAAATTCGTATCTAGGGGAAT	Capra hircus	1006	601	13	75	83	100	59	29	46	69.3238	2.2968	7.6681	10.4042	9.8894	6.1174	3.3545	5.1278	14.2728
chi-miR-125a-3p	xxx	xxx	xxx	xxx	21	ACAGGTGAGGTTCTTGGGAGC	Capra hircus	934	264	160	157	117	85	87	30	34	30.4517	28.268	16.052	14.6661	8.406	9.0205	3.4702	3.7901	14.2656
chi-miR-18a-3p	chr12	63306272	63306360	+	23	ACTGCCCTAAGTGCTCCTTCTGG	Capra hircus	800	157	349	116	64	44	42	14	14	18.1095	61.6597	11.86	8.0225	4.3513	4.3547	1.6194	1.5606	13.9422
chi-miR-3955-3p	chr21	62804657	62804762	+	23	TGGGATTTTAGTCCATCATAGAG	Capra hircus	989	39	14	148	124	293	198	68	105	4.4986	2.4735	15.1318	15.5436	28.9758	20.5295	7.8658	11.7047	13.3404
chi-miR-432-3p	chr21	62692654	62692743	+	22	ACTGGATGGCTCCTCCATGTCT	Capra hircus	884	122	154	177	125	136	131	23	16	14.0724	27.208	18.0968	15.669	13.4495	13.5826	2.6605	1.7836	13.3153
chi-miR-153	chr2	106631973	106632109	-	22	TTGCATAGTCACAAAAGTGATC	Capra hircus	914	722	5	35	33	33	32	23	31	83.2809	0.8834	3.5785	4.1366	3.2635	3.3179	2.6605	3.4557	13.0721
chi-miR-193b-5p	NC_022317.1	13293641	13293751	+	22	CGGGGTTTTGAGGGCGAGATGA	Capra hircus	851	56	83	15	23	117	91	252	214	6.4595	14.664	1.5336	2.8831	11.5705	9.4353	29.1496	23.8552	12.4438
chi-miR-29b-3p	chr16	73197050	73197133	+	20	TAGCACCATTTGAAATCAGT	Capra hircus	870	109	39	118	86	105	82	176	155	12.5729	6.8903	12.0645	10.7802	10.3838	8.5021	20.3585	17.2783	12.3538
chi-miR-193a	chr25	13293645	13293733	+	19	AACTGGCCCACAAAGTCCC	Capra hircus	834	65	87	28	18	89	67	249	231	7.4976	15.3708	2.8628	2.2563	8.8015	6.9468	28.8026	25.7503	12.2861
chi-miR-27a-5p	chr7	8913031	8913113	+	22	AGGGCTTAGCTGCTTGTGAGCA	Capra hircus	747	56	231	106	60	97	102	39	56	6.4595	40.812	10.8376	7.5211	9.5927	10.5758	4.5113	6.2425	12.0691
chi-miR-27b-5p	chr8	79770429	79770532	+	22	AGAGCTTAGCTGATTGGTGAAC	Capra hircus	781	73	159	62	31	86	98	123	149	8.4204	28.0914	6.339	3.8859	8.5048	10.161	14.2278	16.6095	12.03
chi-miR-25-5p	chr25	36111511	36111609	+	23	AGGCGGAGACTTGGGCAATTGCT	Capra hircus	698	115	263	114	59	46	55	23	23	13.265	46.4656	11.6556	7.3957	4.5491	5.7026	2.6605	2.5639	11.7822
chi-miR-21-3p	chr19	10239516	10239607	+	21	CAACAGCAGTCGATGGGCTGT	Capra hircus	788	104	76	128	153	175	111	24	17	11.9961	13.4273	13.0869	19.1788	17.3064	11.5089	2.7762	1.895	11.397
chi-miR-20b	chrX	24618519	24618593	+	23	CAAAGTGCTCACAGTGCAGGTAG	Capra hircus	815	282	9	154	101	97	108	34	30	32.528	1.5901	15.7452	12.6605	9.5927	11.1979	3.9329	3.3442	11.3239
chi-miR-582-5p	chr20	19562155	19562260	+	22	TACAGTTGTTCAACCAGTTACT	Capra hircus	771	202	49	144	120	65	60	53	78	23.3002	8.6571	14.7228	15.0422	6.4281	6.221	6.1307	8.6949	11.1496
chi-miR-129-3p	chr15	69941601	69941708	+	22	AAGCCCTTACCCCAAAAAGCAT	Capra hircus	753	147	92	177	127	96	69	20	25	16.9561	16.2541	18.0968	15.9197	9.4938	7.1542	2.3135	2.7868	11.1219
chi-miR-330-3p	chr18	51674047	51674154	-	22	CAAAGCACACGGCCTGCAGAGA	Capra hircus	676	217	118	95	76	60	50	20	40	25.0304	20.8477	9.713	9.5267	5.9336	5.1842	2.3135	4.4589	10.376
chi-miR-18b-5p	chrX	24618267	24618360	+	19	TAAGGTGCATCTAGTGCAG	Capra hircus	714	218	7	130	113	85	97	25	39	25.1457	1.2367	13.2914	14.1647	8.406	10.0574	2.8918	4.3474	9.94264
chi-miR-496-5p	chr21	62862520	62862640	+	20	GAGTCGGGTACTCGAATGGA	Capra hircus	621	98	110	118	98	109	84	1	3	11.304	19.4343	12.0645	12.2845	10.7794	8.7095	0.1157	0.3344	9.37829
chi-miR-99b-3p	chr18	55856105	55856174	+	20	CAAGCTCGTGTCTGTGGGTC	Capra hircus	589	174	130	66	91	45	40	22	21	20.0705	22.9678	6.748	11.407	4.4502	4.1474	2.5448	2.3409	9.33457
chi-miR-2483-3p	chrX	32963247	32963326	-	22	AAACATCTGGTTGGTTGAGAGA	Capra hircus	600	196	109	96	81	59	35	16	8	22.6081	19.2576	9.8152	10.1535	5.8347	3.6289	1.8508	0.8918	9.25507
chi-miR-29c-5p	chr16	73285312	73285425	+	23	TGACCGATTTCTCCTGGTGTTCA	Capra hircus	612	36	52	26	30	46	42	205	175	4.1525	9.1871	2.6583	3.7605	4.5491	4.3547	23.713	19.5078	8.98537
chi-miR-329a-3p	chr21	62831144	62831250	+	20	AACACACCTGGTTAACCTTT	Capra hircus	618	80	46	127	79	82	122	35	47	9.2278	8.1271	12.9847	9.9028	8.1093	12.6495	4.0486	5.2392	8.78613
chi-miR-219	chr11	97443568	97443658	-	21	TGATTGTCCAAACGCAATTCT	Capra hircus	560	496	23	4	4	10	5	15	3	57.2123	4.0635	0.409	0.5014	0.9889	0.5184	1.7351	0.3344	8.22038
chi-miR-874-5p	chr7	45249005	45249114	-	23	CGGCCCCACGCACCAGGGTAAGA	Capra hircus	490	97	128	82	54	53	42	15	19	11.1887	22.6144	8.3838	6.769	5.2414	4.3547	1.7351	2.118	7.80064
chi-miR-628-5p	chr10	51112949	51113056	+	23	ATGCTGACATATTTACTAGAGGG	Capra hircus	547	154	13	81	52	51	50	62	84	17.7635	2.2968	8.2816	6.5183	5.0436	5.1842	7.1717	9.3637	7.70292
chi-miR-105b-3p	chrX	53813360	53813439	-	22	CCACGGATGTTTGAGCATGTGC	Capra hircus	547	122	9	120	99	93	64	21	19	14.0724	1.5901	12.269	12.4098	9.1971	6.6358	2.4291	2.118	7.59016
chi-miR-340-3p	chr7	734471	734576	+	22	TCCGTCTCAGTTACTTTATAGC	Capra hircus	536	119	17	129	88	59	57	30	37	13.7263	3.0035	13.1892	11.0309	5.8347	5.91	3.4702	4.1245	7.53616
chi-miR-1306-3p	chr17	71703084	71703186	+	22	ACGTTGGCTCTGGTGGTGATGG	Capra hircus	444	77	102	96	52	47	48	15	7	8.8818	18.0209	9.8152	6.5183	4.648	4.9768	1.7351	0.7803	6.92205
chi-miR-144-5p	chr19	19580718	19580813	-	21	TGGGATATCATCATATACTGT	Capra hircus	477	30	10	74	68	106	83	55	51	3.4604	1.7668	7.5659	8.5239	10.4827	8.6058	6.362	5.6851	6.55657
chi-miR-29a-5p	chr4	92111188	92111274	-	21	ACTGATTTCTTTTGGTGTTCA	Capra hircus	448	40	16	15	18	22	31	158	148	4.6139	2.8268	1.5336	2.2563	2.1757	3.2142	18.2764	16.498	6.42436
chi-let-7e-3p	chr18	55856260	55856368	+	22	CTATACGGCCTCCTAGCTTTCC	Capra hircus	452	125	21	73	51	71	47	37	27	14.4184	3.7102	7.4636	6.3929	7.0214	4.8732	4.2799	3.0098	6.39618
chi-miR-301a-5p	chr19	9563241	9563325	-	21	GCTCTGACTTTATTGCACTAC	Capra hircus	423	127	48	86	36	40	51	24	11	14.6491	8.4804	8.7928	4.5127	3.9557	5.2879	2.7762	1.2262	6.21012
chi-miR-191-3p	chr22	50735134	50735237	+	21	CTGCGCTTGGATTTCGTTCCC	Capra hircus	382	66	53	53	38	48	46	44	34	7.6129	9.3638	5.4188	4.7634	4.7469	4.7695	5.0896	3.7901	5.69437
chi-miR-216b	chr11	38099199	38099284	-	23	AAATCTCTGCAGGCAAATGTGAT	Capra hircus	363	215	57	23	32	9	16	3	8	24.7997	10.0705	2.3516	4.0113	0.89	1.6589	0.347	0.8918	5.6276
chi-miR-30c-3p	chr3	101650974	101651078	-	21	CTGGGAGAGGGTTGTTTACTC	Capra hircus	366	36	49	62	35	37	50	45	52	4.1525	8.6571	6.339	4.3873	3.6591	5.1842	5.2053	5.7966	5.42264
chi-miR-195-3p	chr19	26101669	26101759	-	21	CCAATATTGGCTGTGCTGCTC	Capra hircus	384	2	0	8	0	100	96	82	96	0.2307	0.01	0.8179	0.01	9.8894	9.9537	9.4852	10.7014	5.13729
chi-miR-15a-3p	chr12	17379028	17379122	-	22	CAGGCCATATTGTGCTGCCTCA	Capra hircus	352	66	16	67	59	61	49	16	18	7.6129	2.8268	6.8502	7.3957	6.0325	5.0805	1.8508	2.0065	4.95699
chi-miR-217-5p	chr11	38073474	38073593	-	23	TACTGCATCAGGAACTGATTGGA	Capra hircus	330	180	15	15	95	18	2	3	2	20.7625	2.6501	1.5336	11.9084	1.7801	0.2074	0.347	0.2229	4.9265
chi-miR-30b-3p	chr14	17632573	17632661	+	22	CTGGGAGGTGGATGTTTACTTC	Capra hircus	338	20	31	45	29	30	40	64	79	2.3069	5.4769	4.6009	3.6352	2.9668	4.1474	7.4031	8.8064	4.91795
chi-miR-105b-5p	chrX	53813360	53813439	-	23	TCAAATGCTCAGACTCCTTGGTG	Capra hircus	347	114	11	86	66	45	18	3	4	13.1496	1.9434	8.7928	8.2732	4.4502	1.8663	0.347	0.4459	4.90855
chi-miR-449a-5p	chr20	23893130	23893217	+	21	TGGCAGTGTATTGTTAGCTGG	Capra hircus	275	98	101	24	17	13	15	3	4	11.304	17.8442	2.4538	2.131	1.2856	1.5553	0.347	0.4459	4.67085
chi-miR-1388-5p	chr13	52164824	52164915	+	21	AGGACTGTCCAACCTGAGAAT	Capra hircus	300	38	64	29	28	37	34	31	39	4.3832	11.3072	2.965	3.5098	3.6591	3.5253	3.5859	4.3474	4.66036
chi-miR-1249	chr5	106423544	106423657	+	22	ACGCCCTTCCCCCCCTTCTTCA	Capra hircus	271	62	87	12	21	24	16	13	36	7.1515	15.3708	1.2269	2.6324	2.3734	1.6589	1.5038	4.013	4.49134
chi-miR-410-5p	chr21	62867594	62867718	+	23	CGCCACTTTGGGTACTTGAGGAG	Capra hircus	316	34	10	77	57	69	64	4	1	3.9218	1.7668	7.8726	7.145	6.8237	6.6358	0.4627	0.1115	4.34249
chi-miR-130a-5p	chr15	76486193	76486281	+	22	GCTCTTTTCACATTGTGCTACT	Capra hircus	267	82	76	36	15	20	25	8	5	9.4585	13.4273	3.6807	1.8803	1.9779	2.5921	0.9254	0.5574	4.31245
chi-miR-3432-3p	chr25	33879405	33879498	-	22	CAGCAACTAAAGATCCCTCAGG	Capra hircus	297	43	21	52	43	30	46	34	28	4.9599	3.7102	5.3166	5.3901	2.9668	4.7695	3.9329	3.1212	4.2709
chi-miR-1224	chr1	81313229	81313332	-	22	GTGAGGACTCGGGAGGTGGAGG	Capra hircus	262	196	57	3	3	2	0	0	1	22.6081	10.0705	0.3067	0.3761	0.1978	0.01	0.01	0.1115	4.21134
chi-miR-187	chr24	21338220	21338328	+	20	TCGTGTCTTGTGTTGCAGCC	Capra hircus	273	59	36	62	53	28	30	2	3	6.8055	6.3603	6.339	6.6436	2.769	3.1105	0.2313	0.3344	4.0742
chi-miR-412-3p	chr21	62867118	62867239	+	21	ACTTCACCTGGTCCACTAGCT	Capra hircus	261	70	29	45	37	26	37	11	6	8.0743	5.1236	4.6009	4.638	2.5712	3.8363	1.2724	0.6688	3.84819
chi-miR-26b-3p	chr2	105785965	105786072	+	22	CCTGTTCTCCATTACTTGGCTC	Capra hircus	269	30	20	48	18	43	41	39	30	3.4604	3.5335	4.9076	2.2563	4.2524	4.251	4.5113	3.3442	3.81459
chi-miR-224-3p	chrX	53484930	53485010	-	22	AAATGGTACCCTAGTGACTACA	Capra hircus	264	44	26	32	18	44	40	20	40	5.0753	4.5936	3.2717	2.2563	4.3513	4.1474	2.3135	4.4589	3.8085
chi-miR-425-3p	chr22	50735615	50735700	+	22	CATCGGGAATGTCGTGTCCGCC	Capra hircus	254	32	35	49	30	30	37	15	26	3.6911	6.1836	5.0098	3.7605	2.9668	3.8363	1.7351	2.8983	3.76019
chi-miR-181b-3p	chr11	94180026	94180114	+	21	CTCACTGATCAATGAATGCAA	Capra hircus	251	60	24	69	39	28	15	4	12	6.9208	4.2402	7.0547	4.8887	2.769	1.5553	0.4627	1.3377	3.65364
chi-miR-34b-5p	chr15	20048589	20048694	+	23	AGGCAGTGTAATTAGCTGATTGT	Capra hircus	213	34	79	21	15	34	12	11	7	3.9218	13.9573	2.1471	1.8803	3.3624	1.2442	1.2724	0.7803	3.57072
chi-miR-190b	chr3	15366260	15366342	+	22	TGATATGTTTGATATTGGGTTG	Capra hircus	248	5	1	39	15	9	11	74	94	0.5767	0.1767	3.9874	1.8803	0.89	1.1405	8.5598	10.4785	3.46124
chi-let-7g-3p	chr22	48418548	48418654	+	22	CTGTACAGGCCACTGCCTTGCC	Capra hircus	239	35	16	40	32	36	40	15	25	4.0372	2.8268	4.0897	4.0113	3.5602	4.1474	1.7351	2.7868	3.39931
chi-miR-15b-3p	chr1	105008096	105008193	-	21	CGAATCATTATTTGCTGCTCT	Capra hircus	227	46	12	58	37	31	29	10	4	5.306	2.1201	5.93	4.638	3.0657	3.0068	1.1567	0.4459	3.20865
chi-miR-16b-3p	chr1	105007953	105008049	-	22	ACCAATATTATTGTGCTGCTTT	Capra hircus	226	36	7	39	55	26	39	12	12	4.1525	1.2367	3.9874	6.8943	2.5712	4.0437	1.3881	1.3377	3.20145
chi-miR-429	chr16	48885489	48885572	-	21	TAATACTGTCTGGTAATGCCG	Capra hircus	200	154	24	6	8	4	0	2	2	17.7635	4.2402	0.6135	1.0028	0.3956	0.01	0.2313	0.2229	3.05998
chi-miR-326-3p	chr15	51130205	51130306	-	21	CCTCTGGGCCCTTCCTCCAGC	Capra hircus	179	26	66	19	14	15	26	5	8	2.999	11.6606	1.9426	1.7549	1.4834	2.6958	0.5784	0.8918	3.00081
chi-miR-211	chr21	25350847	25350956	-	22	TTCCCTTTGTCATCCTTTGCCC	Capra hircus	197	69	24	22	33	18	10	10	11	7.959	4.2402	2.2493	4.1366	1.7801	1.0368	1.1567	1.2262	2.97311
chi-miR-100-3p	chr15	31103164	31103246	-	21	CAAGCTTGTGTCTATAGGTAT	Capra hircus	208	45	9	30	29	27	32	19	17	5.1906	1.5901	3.0673	3.6352	2.6701	3.3179	2.1978	1.895	2.9455
chi-miR-16a-3p	chr12	17378893	17378981	-	28	AAATTATCTCCAGTATTAACTGTGCTGC	Capra hircus	187	15	21	30	19	38	26	19	19	1.7302	3.7102	3.0673	2.3817	3.758	2.6958	2.1978	2.118	2.70737
chi-let-7c-3p	chr1	19222369	19222476	-	22	CTGTACAACCTTCTAGCTTTCC	Capra hircus	191	22	14	51	24	26	31	15	8	2.5376	2.4735	5.2143	3.0084	2.5712	3.2142	1.7351	0.8918	2.70576
chi-miR-671-3p	chr4	109823264	109823384	+	21	TCCGGTTCTCAGGGCTCCACC	Capra hircus	146	24	58	12	13	12	18	8	1	2.7683	10.2472	1.2269	1.6296	1.1867	1.8663	0.9254	0.1115	2.49524
chi-miR-106a-5p	chrX	24618113	24618193	+	24	AAAAGTGCTTACAGTGCAGGTAGC	Capra hircus	163	39	22	37	20	13	19	9	4	4.4986	3.8869	3.7829	2.507	1.2856	1.97	1.0411	0.4459	2.42725
chi-miR-873-5p	chr8	14655040	14655138	+	19	TGCAGGAACTTGTGAGTCT	Capra hircus	127	44	73	4	4	0	2	0	0	5.0753	12.8973	0.409	0.5014	0.01	0.2074	0.01	0.01	2.39005
chi-miR-33a-3p	chr5	104075711	104075787	+	21	CAATGTTTCCACAGTGCATCA	Capra hircus	168	37	0	37	19	29	20	12	14	4.2679	0.01	3.7829	2.3817	2.8679	2.0737	1.3881	1.5606	2.2916
chi-miR-190a-3p	NW_005172276.1	67	207	+	21	CTATATATCAAACATATTCCT	Capra hircus	160	27	1	14	21	22	22	28	25	3.1144	0.1767	1.4314	2.6324	2.1757	2.2811	3.2388	2.7868	2.22966
chi-miR-29b-5p	chr16	73197050	73197133	+	23	CTGGTTTCACATGGTGGCTTAGA	Capra hircus	146	9	11	13	10	15	22	38	28	1.0381	1.9434	1.3291	1.2535	1.4834	2.2811	4.3956	3.1212	2.10568
chi-miR-330-5p	chr18	51674047	51674154	-	20	TCTCTGGGCCTGTGTCTTAG	Capra hircus	144	34	14	37	17	13	21	4	4	3.9218	2.4735	3.7829	2.131	1.2856	2.1774	0.4627	0.4459	2.0851
chi-miR-23b-5p	chr8	79770211	79770297	+	22	TGGGTTCCTGGCATGCTGATTT	Capra hircus	134	29	25	11	11	13	18	17	10	3.3451	4.4169	1.1247	1.3789	1.2856	1.8663	1.9664	1.1147	2.06232
chi-miR-184	chr21	23271348	23271430	+	22	TGGACGGAGAACTGATAAGGGT	Capra hircus	118	72	38	2	1	1	0	4	0	8.305	6.7137	0.2045	0.1254	0.0989	0.01	0.4627	0.01	1.99127
chi-let-7b-3p	chr5	107025801	107025897	-	22	CTATACAACCTACTGCCTTCCT	Capra hircus	136	21	10	14	12	23	17	26	13	2.4223	1.7668	1.4314	1.5042	2.2746	1.7626	3.0075	1.4491	1.95231
chi-miR-106a-3p	chrX	24618113	24618193	+	22	TACTGCAATGCAAGCACTTCTT	Capra hircus	138	21	3	13	15	27	33	9	17	2.4223	0.53	1.3291	1.8803	2.6701	3.4216	1.0411	1.895	1.89869
chi-miR-876-5p	chr8	14680107	14680187	+	21	TGGATTTCTTTGTGAATCACC	Capra hircus	119	78	17	4	10	4	5	1	0	8.9971	3.0035	0.409	1.2535	0.3956	0.5184	0.1157	0.01	1.83785
chi-miR-411b-3p	chr21	62829315	62829416	+	21	TATGTCACATGGTCCACTAAT	Capra hircus	133	9	0	45	23	13	37	3	3	1.0381	0.01	4.6009	2.8831	1.2856	3.8363	0.347	0.3344	1.79192
chi-miR-34c-3p	chr15	20049309	20049410	+	22	AATCACTAACCACACGGCCAGG	Capra hircus	117	14	20	13	3	22	21	11	13	1.6149	3.5335	1.3291	0.3761	2.1757	2.1774	1.2724	1.4491	1.74103
chi-miR-1468-3p	chrX	83737103	83737196	+	22	AGCAAAATAAGCAAATGGAAAA	Capra hircus	125	13	4	15	13	32	22	19	7	1.4995	0.7067	1.5336	1.6296	3.1646	2.2811	2.1978	0.7803	1.72415
chi-miR-146b-3p	chr26	21415844	21415952	+	23	TGCCCTAGGGACTCAGTTCTGGT	Capra hircus	112	42	18	11	11	14	5	7	4	4.8446	3.1802	1.1247	1.3789	1.3845	0.5184	0.8097	0.4459	1.71086
chi-miR-221-5p	chrX	87016751	87016860	+	21	ACCTGGCATACAATGTAGATT	Capra hircus	114	37	15	14	11	13	10	11	3	4.2679	2.6501	1.4314	1.3789	1.2856	1.0368	1.2724	0.3344	1.70719
chi-miR-2411-5p	chr3	15319012	15319086	-	27	GTGGAGTGACTGTCAGATGCAGCCAGC	Capra hircus	117	26	10	27	12	17	10	7	8	2.999	1.7668	2.7605	1.5042	1.6812	1.0368	0.8097	0.8918	1.68125
chi-miR-24-5p	chr8	79770982	79771061	+	20	GTGCCTACTGAGCTGATATC	Capra hircus	101	9	27	9	2	5	11	15	23	1.0381	4.7702	0.9202	0.2507	0.4945	1.1405	1.7351	2.5639	1.61415
chi-miR-487a-5p	chr21	62853589	62853691	+	19	AGCCTTTGGTACTTGAAGA	Capra hircus	108	19	2	16	21	28	17	2	3	2.1916	0.3534	1.6359	2.6324	2.769	1.7626	0.2313	0.3344	1.48883
chi-miR-202-5p	chr26	49911424	49911521	-	21	TTCCTATGCATATACTTCTTT	Capra hircus	101	12	9	6	15	22	16	8	13	1.3842	1.5901	0.6135	1.8803	2.1757	1.6589	0.9254	1.4491	1.45965
chi-miR-502a	chrX	78792697	78792781	-	20	ATGCACCTGGACAAGGATTC	Capra hircus	99	9	3	15	15	14	12	11	20	1.0381	0.53	1.5336	1.8803	1.3845	1.2442	1.2724	2.2295	1.38908
chi-miR-2331	chr19	14325885	14325955	+	20	ACCCTGCAGCCAAAGAAGCT	Capra hircus	90	17	18	23	8	5	5	5	9	1.9609	3.1802	2.3516	1.0028	0.4945	0.5184	0.5784	1.0033	1.38626
chi-miR-128-5p	chr2	60998558	60998689	-	23	CGGGGCCGTAGCACTGTCTGAGA	Capra hircus	89	12	17	21	16	4	14	3	2	1.3842	3.0035	2.1471	2.0056	0.3956	1.4516	0.347	0.2229	1.36969
chi-miR-154a-5p	chr21	62861685	62861789	+	19	TAGGTTATCCGTGTAGCCT	Capra hircus	97	8	7	23	12	13	22	7	5	0.9228	1.2367	2.3516	1.5042	1.2856	2.2811	0.8097	0.5574	1.36864
chi-miR-487b-5p	chr21	62847894	62848011	+	21	CTAACCTTTGGTACTTGGAGA	Capra hircus	91	18	8	15	20	17	12	1	0	2.0763	1.4134	1.5336	2.507	1.6812	1.2442	0.1157	0.01	1.32268
chi-let-7f-3p	chr8	83554301	83554410	+	22	CTATACAATCTATTGCCTTCCC	Capra hircus	95	3	2	23	10	13	16	13	15	0.346	0.3534	2.3516	1.2535	1.2856	1.6589	1.5038	1.6721	1.30311
chi-miR-454-5p	chr19	9553590	9553703	-	21	ACCCTATCGATATTGTCTCTG	Capra hircus	88	28	6	16	11	7	12	3	5	3.2297	1.0601	1.6359	1.3789	0.6923	1.2442	0.347	0.5574	1.26819
chi-miR-103-5p	chr13	49580255	49580340	-	30	AGCTTCTTTACAGTGCTGCCTTGTAGCATT	Capra hircus	74	22	11	16	7	8	8	1	1	2.5376	1.9434	1.6359	0.8775	0.7911	0.8295	0.1157	0.1115	1.10528
chi-miR-192-3p	chr29	40909872	40909978	-	23	CTGCCAATTCCATAGGTCACAGG	Capra hircus	75	19	5	8	9	14	6	4	10	2.1916	0.8834	0.8179	1.1282	1.3845	0.6221	0.4627	1.1147	1.07564
chi-miR-98-3p	chrX	84904750	84904868	-	22	CTATACAACTTACTACTTTCCC	Capra hircus	63	6	10	9	5	11	9	6	7	0.6921	1.7668	0.9202	0.6268	1.0878	0.9332	0.694	0.7803	0.93765
chi-miR-592	chr4	88848989	88849097	-	22	TTGTGTCAATATGCGATGATGT	Capra hircus	64	35	4	13	4	2	4	1	1	4.0372	0.7067	1.3291	0.5014	0.1978	0.4147	0.1157	0.1115	0.926763
chi-miR-34b-3p	chr15	20048589	20048694	+	22	AATCACTAGTTCCACTGCCATC	Capra hircus	63	16	4	9	3	9	5	13	4	1.8456	0.7067	0.9202	0.3761	0.89	0.5184	1.5038	0.4459	0.900837
chi-miR-19b-5p	chr12	63306714	63306800	+	23	AGTTTTGCAGGTTTGCATCCAGC	Capra hircus	59	12	8	15	8	3	7	3	3	1.3842	1.4134	1.5336	1.0028	0.2967	0.7258	0.347	0.3344	0.879737
chi-miR-329a-5p	chr21	62831144	62831250	+	19	AATTGGTGGTACTTGAGGA	Capra hircus	57	12	10	8	11	7	7	1	1	1.3842	1.7668	0.8179	1.3789	0.6923	0.7258	0.1157	0.1115	0.874138
chi-miR-1248-5p	chr1	78845879	78845983	-	20	ACCTTCTTGTATAAGCACTG	Capra hircus	52	22	6	3	5	7	3	2	4	2.5376	1.0601	0.3067	0.6268	0.6923	0.3111	0.2313	0.4459	0.776475
chi-miR-338-5p	chr19	50499769	50499860	+	21	AACAATATCCTGGTGCTGAGT	Capra hircus	55	14	0	6	2	1	8	6	18	1.6149	0.01	0.6135	0.2507	0.0989	0.8295	0.694	2.0065	0.76475
chi-miR-135b-3p	chr16	2574492	2574596	-	21	ATGTAGGGCTAAAAGCCATGG	Capra hircus	51	44	0	6	1	0	0	0	0	5.0753	0.01	0.6135	0.1254	0.01	0.01	0.01	0.01	0.733025
chi-miR-223-5p	chrX	82257146	82257252	-	23	TGTGTATTTGACAAGCTGAGTTG	Capra hircus	47	11	4	8	9	4	1	3	7	1.2688	0.7067	0.8179	1.1282	0.3956	0.1037	0.347	0.7803	0.693525
chi-miR-18b-3p	chrX	24618267	24618360	+	22	TACTGCCCTAAATGCTCCTTCT	Capra hircus	45	12	5	12	5	3	5	2	1	1.3842	0.8834	1.2269	0.6268	0.2967	0.5184	0.2313	0.1115	0.6599
chi-miR-873-3p	chr8	14655040	14655138	+	22	GAGGCTGATGAGTTCCCGGGAA	Capra hircus	30	7	20	1	1	0	1	0	0	0.8074	3.5335	0.1022	0.1254	0.01	0.1037	0.01	0.01	0.587775
chi-miR-450-3p	chrX	24353468	24353560	+	18	ATTGGGAACATTTTGCAT	Capra hircus	39	2	0	6	3	7	3	3	15	0.2307	0.01	0.6135	0.3761	0.6923	0.3111	0.347	1.6721	0.5316
chi-miR-491-3p	chr8	22778345	22778445	-	22	CTTATGCAAGATTCCCTTCTAC	Capra hircus	38	11	0	6	2	8	2	7	2	1.2688	0.01	0.6135	0.2507	0.7911	0.2074	0.8097	0.2229	0.521763
chi-miR-543-5p	chr21	62836246	62836368	+	19	ACCTGTGGTGCTTAAGGAG	Capra hircus	34	7	6	5	5	6	5	0	0	0.8074	1.0601	0.5112	0.6268	0.5934	0.5184	0.01	0.01	0.517162
chi-miR-155-3p	chr1	10097884	10097982	-	22	CTCCTACATGTTAGCATTAACA	Capra hircus	28	4	11	3	3	0	4	3	0	0.4614	1.9434	0.3067	0.3761	0.01	0.4147	0.347	0.01	0.483662
chi-miR-26a-3p	chr22	11255978	11256067	+	22	CCTATTCTCGGTTACTTGCACG	Capra hircus	33	11	4	6	1	7	1	2	1	1.2688	0.7067	0.6135	0.1254	0.6923	0.1037	0.2313	0.1115	0.48165
chi-miR-204-3p	chr8	45607900	45608005	-	19	GCTGGGAAGGCAAAGGGAC	Capra hircus	27	14	6	2	0	2	3	0	0	1.6149	1.0601	0.2045	0.01	0.1978	0.3111	0.01	0.01	0.4273
chi-miR-363-5p	chrX	24618924	24619034	+	22	CGGGTGGATCACGATGCAATTT	Capra hircus	29	6	2	6	6	3	4	0	2	0.6921	0.3534	0.6135	0.7521	0.2967	0.4147	0.01	0.2229	0.419425
chi-miR-2411-3p	chr3	15319012	15319086	-	23	CTGAACTGTCTTACTCCCACATC	Capra hircus	30	4	1	11	3	2	3	3	3	0.4614	0.1767	1.1247	0.3761	0.1978	0.3111	0.347	0.3344	0.41615
chi-miR-29c-3p	chr16	73285312	73285425	+	21	TAGCACCATTTGAAATTGGTT	Capra hircus	25	2	0	3	3	2	2	7	6	0.2307	0.01	0.3067	0.3761	0.1978	0.2074	0.8097	0.6688	0.3509
chi-miR-147-3p	chr10	61192997	61193083	-	18	GTGTGCGGAAATGCTTCT	Capra hircus	19	2	7	4	0	1	2	2	1	0.2307	1.2367	0.409	0.01	0.0989	0.2074	0.2313	0.1115	0.316937
chi-miR-1271-3p	chr7	34142968	34143072	+	20	AGTGCCTGCTATGTGCCAGG	Capra hircus	20	6	2	5	4	0	3	0	0	0.6921	0.3534	0.5112	0.5014	0.01	0.3111	0.01	0.01	0.2999
chi-miR-3958-5p	chr21	62839646	62839749	+	20	GGTCTGAGATGTTCGAAAGG	Capra hircus	16	4	4	0	1	3	4	0	0	0.4614	0.7067	0.01	0.1254	0.2967	0.4147	0.01	0.01	0.254362
chi-miR-215-5p	chr16	21359279	21359385	-	21	ATGACCTATGAATTGACAGAC	Capra hircus	17	3	2	0	1	2	3	1	5	0.346	0.3534	0.01	0.1254	0.1978	0.3111	0.1157	0.5574	0.2521
chi-miR-876-3p	chr8	14680107	14680187	+	21	TGGTGGTTTACAAAGTAATTC	Capra hircus	14	9	2	1	2	0	0	0	0	1.0381	0.3534	0.1022	0.2507	0.01	0.01	0.01	0.01	0.22305
chi-miR-1814	chr4	60592797	60592868	+	18	GTTTTGTTTGGGTTTGTT	Capra hircus	14	8	0	0	1	1	0	0	4	0.9228	0.01	0.01	0.1254	0.0989	0.01	0.01	0.4459	0.204125
chi-miR-326-5p	chr15	51130205	51130306	-	20	CCTCGTCTGTCTGTTGGGCT	Capra hircus	12	2	2	1	3	3	0	1	0	0.2307	0.3534	0.1022	0.3761	0.2967	0.01	0.1157	0.01	0.18685
chi-miR-449b-5p	chr20	23893006	23893102	+	22	AGGCAGTGTATTGTTAGCTGGC	Capra hircus	10	3	3	1	2	1	0	0	0	0.346	0.53	0.1022	0.2507	0.0989	0.01	0.01	0.01	0.169725
chi-miR-877-3p	chr23	26576899	26577010	-	22	TCCTCTTCTCCCTCCTCCCAGG	Capra hircus	6	0	5	0	0	0	0	0	1	0.01	0.8834	0.01	0.01	0.01	0.01	0.01	0.1115	0.131862
chi-miR-147-5p	chr10	61192997	61193083	-	22	TGGAAACACTTCTGCACAAACT	Capra hircus	9	2	1	3	0	2	1	0	0	0.2307	0.1767	0.3067	0.01	0.1978	0.1037	0.01	0.01	0.1307
chi-miR-451-3p	chr19	19580569	19580639	-	21	TTTAGTAATGGTAACGGTTCT	Capra hircus	9	1	0	0	3	2	2	1	0	0.1153	0.01	0.01	0.3761	0.1978	0.2074	0.1157	0.01	0.130288
* xxx represent the miRNAs did not match to any genomeic sequences

## Sheet: TableS2-2
Table S2-2 The distribution of numbers for normalized known miRNAs across four sampled stages
	Numbers of miRNA with the indicated range of normalized exprssion (RPM)				Total	Percentage of miRNAs %				Sum
Library	<100	100～1000	1000～10000	>10000		<100	100～1000	1000～10000	>10000
E45-1	203	117	70	20	410	49.5122	28.5366	17.0732	4.87805	100
E45-2	239	101	55	15	410	58.2927	24.6341	13.4146	3.65854	100
E60-1	219	104	63	24	410	53.4146	25.3659	15.3659	5.85366	100
E60-2	217	112	58	23	410	52.9268	27.3171	14.1463	5.60976	100
E105-1	239	94	57	20	410	58.2927	22.9268	13.9024	4.87805	100
E105-2	235	95	59	21	410	57.3171	23.1707	14.3902	5.12195	100
B3-1	267	75	53	15	410	65.122	18.2927	12.9268	3.65854	100
B3-2	269	78	49	14	410	65.6098	19.0244	11.9512	3.41463	100
Average TPM of eight libraries	216	116	59	19	410	52.68	28.29	14.39	4.63	100
	Numbers of miRNA with the indicated range of normalized exprssion (RPM)				Total	Percentage of miRNAs %				Sum
Stages	<100	100～1000	1000～10000	>10000		<100	100～1000	1000～10000	>10000
E45	207	118	67	18	410	50.4878	28.7805	16.3415	4.39024	100
E60	218	107	62	23	410	53.1707	26.0976	15.122	5.60976	100
E105	234	98	58	20	410	57.0732	23.9024	14.1463	4.87805	100
B3	268	76	52	14	410	65.3659	18.5366	12.6829	3.41463	100
Average TPM of eight libraries	216	116	59	19	410	52.6829	28.29	14.3902	4.63415	100
