# Supplementary material for: Identification and Expression Profiling of miRNAome in Goat longissimus dorsi Muscle from Prenatal Stages to a Neonatal Stage
Source: PLoS One. 2016 Oct 31;11(10):e0165764. doi: 10.1371/journal.pone.0165764 (PMC5087842; doi:10.1371/journal.pone.0165764)
Supplement: S3 Table — (XLSX) [file pone.0165764.s003.xlsx]

## Sheet: list
Table S3 Summary of expression profiles of miRNA homologs
Table S3-1 Read counts and RPM of 752 miRNA homologs in eight libraries
Table S3-2 The sequence alignment of highly expressed miRNA homologs (>1000 RPM) against miRBase

## Sheet: S3-1
Table S3-1 Read counts and RPM of 410 miRNA homologs in eight libraries
ID	length	seq	E45-1_count	E45-2_count	E60-1_count	E60-2_count	E105-1_count	E105-2_count	B3-1_count	B3-2_count	E45-1_RPM	E45-2_RPM	E60-1_RPM	E60-2_RPM	E105-1_RPM	E105-2_RPM	B3-1_RPM	B3-2_RPM	average_RPM
miR-181-5p	23	AACATTCAACGCTGTCGGTGAGT	171394	622297	163223	134435	170322	125591	124701	120243	19769.9	109945	16688.2	16851.6	16843.7	13021.8	14424.6	13403.8	27618.5
miR-127-3p	23	TCGGATCCGTCTGAGCTTGGCTT	30096	65241	96654	80012	164552	153022	48001	49046	3471.5	11526.5	9882.07	10029.6	16273.1	15866	5552.43	5467.31	9758.56
miR-1-3p	23	TGGAATGTAAAGAAGTATGTACC	451	1129	2384	2545	6957	6508	157719	205231	52.0217	199.466	243.744	319.02	688.002	674.776	18243.9	22877.7	5412.32
miR-99-5p	23	AACCCGTAGATCCGATCTTGTGT	51219	42458	44898	39305	45765	38026	32877	26752	5907.98	7501.28	4590.45	4926.95	4525.86	3942.69	3802.99	2982.13	4772.54
miR-125-5p	23	TCCCTGAGACCCTAACTTGTGAA	49328	62621	19121	18829	20492	16883	18155	15758	5689.86	11063.6	1954.96	2360.25	2026.53	1750.5	2100.05	1756.59	3587.79
miR-152-3p	21	TCAGTGCATGACAGAACTTGG	32053	6071	32063	28920	39065	38298	23925	17947	3697.23	1072.6	3278.18	3625.17	3863.28	3970.89	2767.48	2000.61	3034.43
miR-486-5p	23	TCCTGTACTGAGCTGCCCCGAGT	5772	4065	17349	15146	23212	23327	54483	56484	665.785	718.185	1773.79	1898.58	2295.52	2418.64	6302.22	6296.44	2796.14
miR-299-5p	22	TGGTTTACCGTCCCACATACAT	6697	1513	32361	20676	48968	47373	19744	27407	772.482	267.31	3308.65	2591.77	4842.62	4911.83	2283.85	3055.14	2754.21
miR-299-3p	22	TATGTGGGACGGTAAACCGCTT	10017	1064	53132	34991	41490	38738	4253	4796	1155.44	187.982	5432.31	4386.18	4103.09	4016.52	491.958	534.625	2538.51
let-7-5p	24	TGAGGTAGTAGGTTGTGTGGTTTT	19185	6629	25607	20924	26328	24317	28587	24128	2212.94	1171.18	2618.1	2622.86	2603.67	2521.29	3306.75	2689.62	2468.3
miR-126-3p	23	TCGTACCGTGAGTAATAATGCGA	7586	1084	17423	12037	28732	22759	40169	42908	875.026	191.516	1781.36	1508.86	2841.41	2359.75	4646.47	4783.08	2373.43
miR-101-3p	22	TACAGTACTGTGATAACTGAAT	13053	6930	15015	12748	19118	18772	35674	31046	1505.63	1224.36	1535.16	1597.98	1890.65	1946.36	4126.52	3460.79	2160.93
miR-143-3p	23	TGAGATGAAGCACTGTAGCTCTT	7748	2909	14892	11711	25360	20357	31443	39080	893.712	513.948	1522.58	1467.99	2507.94	2110.7	3637.11	4356.37	2126.29
miR-24-3p	23	TGGCTCAGTTCAGCAGGAACAGA	18481	14669	12325	9458	20840	17741	27419	23786	2131.74	2591.65	1260.13	1185.58	2060.94	1839.46	3171.64	2651.5	2111.58
miR-452-5p	22	AACTGTTTGCAGAGGAAACTGA	16690	23486	32684	21981	12625	12156	2357	1824	1925.15	4149.4	3341.67	2755.35	1248.53	1260.38	272.642	203.327	1894.56
miR-452-3p	22	TCAGTCTCATCTGCAAAGAAGT	13313	6062	31131	18392	18854	16735	4848	5694	1535.62	1071.01	3182.89	2305.47	1864.54	1735.15	560.783	634.727	1611.27
miR-370-3p	22	GCCTGCTGGGGTGGAACCTGGT	11717	23328	19052	13518	13936	15424	564	432	1351.53	4121.48	1947.91	1694.5	1378.18	1599.22	65.2396	48.1563	1525.78
miR-27-3p	22	TTCACAGTGGCTAAGTTCCGCT	8655	2511	10479	6845	15632	16140	20335	21901	998.332	443.632	1071.39	858.032	1545.9	1673.46	2352.21	2441.37	1423.04
miR-339-5p	21	TCCCTGTCCTCCAGGAGCTCA	12820	19881	11944	9156	11416	9099	6210	6716	1478.75	3512.48	1221.18	1147.72	1128.97	943.422	718.33	748.653	1362.44
miR-2284-5p	22	TGAAAAGTTCGTTCGGGTTTTT	10675	21473	12078	8704	8794	8015	7336	7379	1231.33	3793.75	1234.88	1091.06	869.67	831.028	848.578	822.559	1340.36
miR-450-5p	23	TTTTGCAACATGTTCCTGAATAT	9545	1555	20754	13972	12993	12651	5401	5680	1100.99	274.73	2121.93	1751.41	1284.92	1311.71	624.751	633.167	1137.95
miR-411-5p	22	TAGTAGACCGTATAGCGTACGT	2436	323	9399	6066	14721	14961	12776	16727	280.986	57.0661	960.97	760.383	1455.81	1551.22	1477.84	1864.61	1051.11
miR-378-3p	23	ACTGGACTTGGAGTCAGAAGGAA	1746	4058	6360	5181	9340	8322	18555	18836	201.397	716.948	650.258	649.447	923.666	862.859	2146.31	2099.71	1031.32
miR-23-3p	24	ATCACATTGCCAGGGATTACCACT	6825	2005	5961	4265	9756	8737	16602	18894	787.246	354.234	609.463	534.625	964.805	905.888	1920.41	2106.17	1022.85
miR-503-5p	23	TAGCAGCGGGAACAGTACTGCAG	11880	3708	18449	12970	10471	9803	1087	823	1370.33	655.112	1886.26	1625.81	1035.51	1016.42	125.737	91.7423	975.865
miR-26-5p	25	TTCAAGTAATCCAGGATAGGCTTTT	5834	1473	7787	6087	11211	9501	13553	14004	672.937	260.243	796.157	763.015	1108.7	985.103	1567.72	1561.07	964.367
miR-199-5p	24	CCAAGTGTTCAGACTACCTGTTCT	16537	10044	10118	8980	6567	4985	3317	1998	1907.5	1774.53	1034.48	1125.66	649.434	516.865	383.688	222.723	951.86
miR-199-3p	24	TACAGTAGTCTGCACATTGGTTAT	18426	5385	8960	9039	8126	5519	5223	3526	2125.39	951.396	916.086	1133.05	803.609	572.233	604.161	393.054	937.373
miR-205-5p	23	TCCTTCATTCCACCGGAGTCTGT	19576	28209	338	311	17	12	11	11	2258.04	4983.83	34.5577	38.9844	1.6812	1.2442	1.2724	1.2262	915.105
miR-379-5p	23	TGGTAGACTATGGAACGTAGGAA	5172	7700	9459	7143	8510	8750	6889	8412	596.577	1360.4	967.105	895.387	841.584	907.236	796.872	937.711	912.859
miR-100-5p	23	AACCCGTAGATCCGAACTTGTGA	13609	12250	5440	5281	5085	4132	4460	3826	1569.76	2164.27	556.195	661.982	502.874	428.423	515.902	426.496	853.238
miR-30-5p	23	TGTAAACATCCCCGACTGGAAGT	5640	1468	6051	5216	8197	6730	11450	13006	650.56	259.359	618.665	653.834	810.63	697.794	1324.46	1449.82	808.14
miR-320-3p	24	AAAAGCTGGGTTGAGAGGGCGAAT	7409	18331	5401	3775	3864	3359	2839	2436	854.609	3238.63	552.208	473.202	382.125	348.275	328.396	271.548	806.125
miR-196-5p	23	TAGGTAGTTTCCTGTTGTTGGGT	20186	7140	7519	5269	5096	3116	3341	1007	2328.4	1261.46	768.756	660.478	503.962	323.08	386.464	112.253	793.107
miR-6119-5p	23	AGAGGTAAAAAATTGATTTGACT	6522	11215	8408	4279	3929	4014	4796	6837	752.296	1981.41	859.649	536.38	388.553	416.188	554.768	762.141	781.423
miR-136-5p	23	CATCCATTTGTTTTGATGATGGA	2893	4276	7873	5440	12438	12864	3257	3612	333.7	755.464	804.949	681.913	1230.04	1333.79	376.747	402.64	739.906
miR-206-3p	24	TGGAATGTAAGGAAGTGTGTGGAA	2094	898	4870	4647	8286	7274	12621	12185	241.537	158.654	497.917	582.509	819.432	754.198	1459.91	1358.3	734.057
miR-542-3p	22	TGTGACAGATTGATAACTGAAT	4923	6214	9131	5456	8572	8717	2633	3611	567.855	1097.86	933.569	683.918	847.715	903.815	304.567	402.529	717.729
miR-431-5p	21	TGTCTTGCAGGCCGTCATGCA	6178	3441	16455	8873	5456	7130	224	201	712.616	607.94	1682.39	1112.24	539.563	739.268	25.9108	22.4061	680.292
miR-140-3p	23	ACCACAGGGTAGAACCACGGAAT	18631	15561	767	621	674	506	1270	1076	2149.04	2749.24	78.4194	77.8434	66.6542	52.4642	146.905	119.945	680.064
miR-133-3p	24	TTGGTCCCCTTCAACCAGCTGTTT	970	530	3105	2115	5313	4905	16675	12196	111.887	93.6379	317.461	265.119	525.421	508.571	1928.85	1359.52	638.809
miR-381-3p	23	TATGCAAGGGCAAGCTCTCTGTT	1112	154	6563	5292	10401	10733	5486	5400	128.266	27.208	671.013	663.361	1028.59	1112.84	634.583	601.954	608.477
miR-185-5p	22	TGGAGAGAAAGGCAGTTCCTGA	3950	9624	4539	3569	4526	5156	3575	3182	455.622	1700.32	464.075	447.38	447.592	534.595	413.531	354.707	602.228
miR-10-5p	24	TACCCTGTAGAACCGAATTTGTGA	14597	1638	4422	4151	4468	3548	4353	3510	1683.73	289.394	452.113	520.335	441.856	367.871	503.525	391.27	581.261
miR-142-3p	23	TGTAGTGTTTCCTACTTTATGGA	6928	956	5880	4380	7660	5692	4662	4793	799.127	168.902	601.182	549.04	757.524	590.17	539.268	534.29	567.438
miR-3957-3p	22	ACGCACAGCACCTCACTGAGCT	3815	6984	8375	4779	4256	6003	1135	1401	440.05	1233.9	856.275	599.055	420.891	622.416	131.289	156.174	557.506
miR-214-3p	22	ACAGCAGGCACAGACAGGCAGA	15645	4036	4348	4569	2948	1963	1065	621	1804.61	713.062	444.547	572.732	291.538	203.532	123.192	69.2247	527.805
miR-574-3p	22	CACGCTCATGCACACACCCACA	5255	6081	2779	3429	3746	2847	3468	2952	606.151	1074.36	284.13	429.831	370.455	295.189	401.154	329.068	473.793
miR-374-5p	23	TTATAATACAACCTGATAAGTGA	6325	332	5145	4375	4640	4326	3492	3439	729.572	58.6562	526.034	548.413	458.866	448.538	403.931	383.356	444.671
miR-218-5p	23	TTGTGCTTGATCTAACCATGTGT	10897	3790	4494	3008	1508	1863	1249	1114	1256.94	669.599	459.474	377.058	149.131	193.163	144.476	124.181	421.753
miR-4454-5p	22	TCGTATCCGAGTCACGGCACCA	4977	1533	1793	5304	5769	2665	4178	2467	574.084	270.843	183.32	664.865	570.517	276.318	483.282	275.004	412.279
miR-376-3p	22	ATCATAGAGGAAAATCCATGTA	2842	1882	6739	4733	4724	5346	809	781	327.817	332.503	689.007	593.289	467.173	554.295	93.5796	87.0604	393.091
miR-652-3p	22	AATGGCGCCACTAGGGTTGTGT	2747	9763	2028	1248	1272	1268	1116	1356	316.859	1724.88	207.346	156.439	125.793	131.471	129.091	151.157	367.88
miR-2478-3p	22	TCGTATCCCACTTCTGACACCA	5092	1493	2020	4064	3833	1560	4511	2578	587.349	263.776	206.528	509.429	379.059	161.747	521.802	287.377	364.633
miR-424-5p	23	CAGCAGCAATTCATGTTTTGAAA	3853	624	3739	3101	5880	4351	2314	2268	444.434	110.245	382.282	388.715	581.494	451.13	267.668	252.821	359.849
miR-432-5p	24	TCTTGGAGTAGGTCATTGGGTGTT	3254	816	3981	4047	4331	3768	1653	2075	375.341	144.167	407.024	507.298	428.308	390.682	191.208	231.306	334.417
miR-409-3p	23	GAATGTTGCTCGGTGAACCCCTA	3914	2632	6079	4108	2535	2887	306	281	451.47	465.009	621.528	514.944	250.695	299.336	35.396	31.3239	333.713
miR-6529-5p	21	GAGAGATCAGAGGCGCAGAGT	5152	6404	2090	2023	1250	1133	504	611	594.27	1131.43	213.685	253.586	123.617	117.474	58.2993	68.11	320.059
miR-92-3p	24	TATTGCACTTGTCCCGGCCTGTAT	6667	659	3762	3442	2455	1809	1979	1571	769.021	116.429	384.634	431.46	242.784	187.565	228.917	175.124	316.992
miR-3431-5p	23	CTCAGTCAGCCTTGTGGATGTAA	3124	1541	5716	3564	2561	2427	731	685	360.345	272.257	584.414	446.753	253.266	251.641	84.5571	76.359	291.199
miR-2285-3p	22	AAAAAACCGAGTGAACTTTTTG	3075	4182	2432	1729	1821	1721	1287	1210	354.693	738.856	248.652	216.733	180.085	178.44	148.871	134.882	275.152
miR-665-3p	24	ACCAGTAGGCCGAGGCCCCTCACT	2279	2376	4711	2999	2393	2274	189	182	262.877	419.781	481.661	375.93	236.652	235.778	21.8622	20.2881	256.853
miR-9226-3p	20	AGGTCCCTGTTCGGGCGCCA	2596	1086	1379	2741	3818	1715	3246	1322	299.442	191.869	140.991	343.589	377.575	177.818	375.475	147.367	256.766
miR-493-3p	24	TGAAGGTCTACTGTGTGCCAGGTT	1515	1686	2816	2059	3131	3391	1387	1633	174.751	297.875	287.913	258.099	309.636	351.593	160.439	182.035	252.793
miR-127-5p	25	CTGAAGCTCAGAGGGCTCTGATTTT	874	1315	3027	2116	3478	3879	1063	1115	100.814	232.328	309.486	265.244	343.952	402.191	122.96	124.292	237.658
miR-541-5p	25	AAAGGATTCTGCTGTCGGTCCCACT	1996	3042	3246	2166	1805	2145	454	667	230.233	537.446	331.877	271.512	178.503	222.403	52.5156	74.3525	237.355
miR-22-3p	22	AAGCTGCCAGTTGAAGAACTGC	405	1103	373	377	941	729	4773	6548	46.7157	194.873	38.1362	47.2576	93.0588	75.5857	552.108	729.925	222.208
miR-4334-3p	20	TCCCTGTCCTCCAGGAGCTC	2189	3965	1232	1123	1441	1094	979	1556	252.495	700.518	125.962	140.77	142.506	113.43	113.244	173.452	220.297
miR-1277-5p	21	TATATATATATATGTACGTAT	2355	182	5328	3553	1523	1621	415	325	271.643	32.1549	544.744	445.374	150.615	168.072	48.0043	36.2287	212.105
miR-769-5p	21	TGAGACCTCCGGGTTCTGAGC	1965	5108	1435	1070	887	861	434	530	226.658	902.457	146.717	134.126	87.7186	89.272	50.2021	59.0807	212.029
miR-151-3p	23	CTAGACTGAAGCTCCTTGAGGAA	2120	1781	1772	1342	1662	1445	1789	2092	244.537	314.659	181.172	168.222	164.361	149.824	206.939	233.202	207.864
miR-574-5p	23	TGAGTGTGTGTGTGTGAGTGTGT	3369	3664	1363	1520	936	855	518	438	388.606	647.338	139.356	190.535	92.5644	88.6499	59.9187	48.8252	206.974
miR-378-5p	23	ACTGGACTTGGAGTCAGAAGGAT	300	628	1177	959	1715	1491	4252	3703	34.6042	110.952	120.338	120.212	169.602	154.593	491.842	412.785	201.866
miR-16-5p	23	TAGCAGCACGTAAATATTGGAAA	2993	225	853	966	2091	1322	3198	2674	345.235	39.7519	87.2122	121.09	206.786	137.07	369.923	298.079	200.643
miR-1386-5p	19	GCTCCTGGCTGGCTCGCCA	2310	1136	749	2035	2553	1332	1919	1505	266.453	200.703	76.5791	255.091	252.475	138.107	221.977	167.767	197.394
miR-125-3p	24	ACAAGTCAGGCTCTTGGGACCTTT	2454	2644	1760	1418	1341	1134	983	879	283.063	467.13	179.946	177.749	132.616	117.578	113.707	97.9848	196.221
miR-181-3p	22	ACCACCGACCGTTGACTGTACC	2939	1479	1654	1457	1597	1388	1233	1117	339.006	261.303	169.108	182.637	157.933	143.914	142.625	124.515	190.13
miR-450-3p	22	ATCGGGAACATTTTGCATCCAT	2054	1302	2574	1957	1996	1788	638	697	236.924	230.031	263.17	245.313	197.392	185.387	73.7995	77.6967	188.714
miR-502-3p	23	ATGCACCTGGGCAAGGATTCTGT	912	736	2299	1572	2051	1914	1936	1608	105.197	130.033	235.054	197.053	202.831	198.451	223.943	179.249	183.976
miR-500-3p	23	ATGCACCTGGGCAAGGATTCTGT	881	704	2236	1535	2005	1868	1884	1576	101.621	124.379	228.613	192.415	198.281	193.682	217.928	175.681	179.075
miR-335-5p	23	TCAAGAGCAATAACGAAAAATGA	2699	524	1686	2023	2295	1374	571	443	311.323	92.5779	172.38	253.586	226.961	142.462	66.0494	49.3825	164.34
miR-6123-5p	22	TGCCAAGCCCACGTTCAAAGGA	2254	1255	2450	1814	1172	1058	420	445	259.993	221.727	250.492	227.388	115.903	109.698	48.5827	49.6055	160.424
miR-128-3p	23	TCACAGTGAACCGGTCTCTTTAA	1051	329	1743	943	1487	1583	2135	2229	121.23	58.1262	178.207	118.207	147.055	164.132	246.962	248.473	160.299
miR-32-5p	22	TATTGCACATTACTAAGTTGCA	2534	66	2407	1688	1657	1827	684	715	292.29	11.6606	246.096	211.594	163.867	189.431	79.1204	79.7032	159.22
miR-130-3p	23	CAGTGCAATGTTAAAAGGGCATA	2297	857	1774	1368	1576	1393	670	770	264.953	151.411	181.377	171.481	155.856	144.432	77.501	85.8342	154.106
miR-107-3p	22	AGCAGCATTGTACAGGGCTAAA	3128	1638	971	855	992	858	698	631	360.807	289.394	99.2767	107.176	98.1024	88.961	80.7398	70.3395	149.349
miR-136-3p	22	TCATCGTCTCAAATGAGTCTTT	839	258	1439	1103	2571	2227	1170	1191	96.7765	45.5822	147.126	138.263	254.255	230.905	135.338	132.764	147.626
miR-532-5p	24	CATGCCTTGAGTGTAGGACCGTTT	805	157	1931	1698	1775	1766	1298	1158	92.8547	27.738	197.429	212.847	175.536	183.106	150.144	129.086	146.093
miR-148-3p	24	TCAGTGCACTACAGAACTTTGTAA	2190	137	1699	1113	1760	1459	1062	951	252.611	24.2045	173.709	139.516	174.053	151.275	122.845	106.011	143.028
miR-296-3p	24	AGGGTTGGGCGGAGGCTTTCCTTT	1182	3143	1674	1087	457	465	107	97	136.341	555.29	171.153	136.257	45.1943	48.2131	12.377	10.8129	139.455
miR-411-3p	22	TATGTAACACGGTCCACTAATT	865	110	2318	1358	1845	2123	467	621	99.7755	19.4343	236.996	170.227	182.459	220.121	54.0194	69.2247	131.532
miR-193-5p	22	TGGGTCTTTGCGGGCGAGATGA	513	566	845	768	1978	1719	1691	1197	59.1732	99.9982	86.3943	96.27	195.611	178.233	195.603	133.433	130.59
miR-2887-5p	21	GGGACCGGGGTCCGGTGCGGA	1195	1305	291	1292	1168	448	889	1536	137.84	230.561	29.7524	161.954	115.508	46.4505	102.833	171.223	124.515
miR-369-3p	21	CACAATACATGGTTGATCTTT	703	89	1657	1178	1815	2122	657	807	81.0892	15.7241	169.415	147.664	179.492	220.018	75.9972	89.9587	122.42
miR-103-3p	22	AGCAGCATTGTACAGGGCTAAA	2512	1420	783	696	785	688	553	481	289.753	250.879	80.0553	87.2447	77.6314	71.3347	63.9672	53.6185	121.81
miR-499-5p	23	TTAAGACTTGCAGTGATGTTTAT	505	148	3725	2039	468	490	650	618	58.2505	26.1479	380.851	255.592	46.2822	50.8052	75.1875	68.8903	120.251
miR-142-5p	21	CATAAAGTAGAAAGCACTACT	1199	267	1129	840	1519	1228	1044	1096	138.302	47.1723	115.431	105.295	150.219	127.324	120.763	122.174	115.835
miR-203-3p	22	GTGAAATGTTTAGGACCACTAG	3506	2507	176	180	82	36	5	7	404.408	442.925	17.9945	22.5633	8.1093	3.7326	0.5784	0.7803	112.636
miR-21-5p	24	TAGCTTATCAGACTGATGTTGAAA	926	210	977	1190	1336	1095	678	827	106.812	37.1018	99.8902	149.168	132.122	113.534	78.4264	92.1882	101.155
miR-154-3p	22	CGCTATTGCACGGTTGATCTCT	643	598	1594	747	1040	1540	359	567	74.1684	105.652	162.973	93.6377	102.849	159.674	41.5267	63.2052	100.461
miR-3535-5p	26	TGGATATGATGACTGATTATCTGAGA	853	1499	684	536	719	470	840	594	98.3914	264.836	69.9334	67.1885	71.1045	48.7315	97.1654	66.215	97.9458
miR-615-3p	21	TCCGAGCCTGGGTCTCCCTCT	2514	642	1627	970	401	329	66	65	289.983	113.425	166.347	121.591	39.6563	34.1121	7.6344	7.2457	97.4995
miR-3958-3p	22	CGCTATTGCACGGTTGATCTCT	604	589	1498	695	982	1454	368	568	69.6699	104.062	153.158	87.1194	97.1135	150.757	42.5677	63.3167	95.9705
miR-744-5p	22	TGCGGGGCTAGGGCTAACAGCA	1594	1423	1108	638	447	388	133	137	183.864	251.409	113.284	79.9743	44.2054	40.2294	15.3845	15.2718	92.9527
miR-31-5p	21	AGGCAAGATGCTGGCATAGCT	2205	2063	116	92	143	119	113	108	254.341	364.481	11.86	11.5323	14.1418	12.3384	13.0711	12.0391	86.7256
miR-331-3p	22	CCCCTGGGCCTATCCTAGAATT	947	988	782	528	677	533	514	575	109.234	174.555	79.9531	66.1857	66.9509	55.2636	59.456	64.097	84.4619
miR-342-3p	24	TCTCACACAGAAATCGCACCCATT	1393	461	709	741	698	534	566	588	160.679	81.4473	72.4894	92.8856	69.0277	55.3673	65.471	65.5461	82.8642
miR-139-5p	23	TCTACAGTGCACGTGTCTCCAGT	552	194	893	520	903	1036	867	999	63.6718	34.275	91.3019	65.1828	89.3009	107.417	100.289	111.362	82.8499
miR-1307-5p	23	TCGACCGGACCTCGACCGGCTCT	857	1484	641	552	523	403	325	310	98.8528	262.186	65.537	69.1941	51.7213	41.7847	37.5938	34.5566	82.6783
miR-300-3p	22	TATGCAAGGGCAAGCTCTCTGA	217	22	1057	865	1279	1432	563	674	25.0304	3.8869	108.07	108.429	126.485	148.476	65.124	75.1328	82.5792
miR-106-5p	23	TAAAGTGCTGACAGTGCAGATAA	1581	54	1325	840	677	672	418	342	182.364	9.5405	135.47	105.295	66.9509	69.6757	48.3514	38.1238	81.9715
miR-423-3p	25	AGCTCGGTCTGAGGCCCCTCAGTAA	717	1432	711	433	496	440	414	348	82.7041	252.999	72.6939	54.2773	49.0512	45.621	47.8887	38.7926	80.5035
miR-138-5p	24	AGCTGGTGTTGTGAATCAGGCCGA	2597	1423	123	92	97	80	119	137	299.557	251.409	12.5757	11.5323	9.5927	8.2947	13.7651	15.2718	77.7498
miR-188-5p	23	CATCCCTTGCATGGTGGAGGGTT	644	432	1156	786	858	849	299	313	74.2838	76.3237	118.192	98.5264	84.8507	88.0278	34.5863	34.8911	76.2102
miR-19-3p	23	TCCGCAAATCCATGCAAAACTGA	1166	437	1096	823	552	502	343	265	134.495	77.2071	112.057	103.164	54.5892	52.0494	39.6759	29.5403	75.3473
miR-3968-3p	21	CGAATCCCACTTCTGACACCA	889	257	378	908	870	352	991	511	102.544	45.4056	38.6474	113.819	86.0374	36.4968	114.632	56.9627	74.3182
miR-133-5p	22	GAGCTGGTAAAATGGAACCAAA	112	105	610	294	410	500	1466	1668	12.9189	18.5509	62.3675	36.8534	40.5464	51.8421	169.577	185.937	72.3241
miR-708-5p	23	CAGGAGCTTACAATCTAGCTGGA	1018	1873	222	135	223	214	138	145	117.424	330.913	22.6977	16.9225	22.0533	22.1884	15.9629	16.1636	70.5406
miR-653-5p	21	TGTTGAAACAATCTCCGTTGA	73	11	1084	937	1168	1419	271	242	8.4204	1.9434	110.83	117.454	115.508	147.128	31.3474	26.9765	69.951
miR-126-5p	23	CATTATTACTTTTGGTACGCGAA	211	31	459	423	809	649	1180	1295	24.3383	5.4769	46.929	53.0237	80.0049	67.291	136.494	144.358	69.7395
miR-362-5p	26	AATCCTTGGAACCTAGGTGTGAGTGT	431	526	813	478	746	805	450	421	49.7147	92.9312	83.1225	59.9181	73.7746	83.4657	52.0529	46.9301	67.7387
miR-1983-3p	21	CTCACCTGGAGCATGTTTTCT	1734	973	595	550	150	144	40	45	200.012	171.905	60.8338	68.9434	14.834	14.9305	4.6269	5.0163	67.6378
miR-29-3p	23	TAGCACCATTTGAAATCGGTTAA	401	87	309	247	310	322	1754	1323	46.2543	15.3708	31.5927	30.9619	30.657	33.3863	202.891	147.479	67.3241
miR-6240-5p	23	AAAGCATCGCGAAGGCCCGCGGC	833	180	100	957	969	228	937	451	96.0844	31.8016	10.2242	119.962	95.8278	23.64	108.386	50.2743	67.0249
miR-186-5p	25	CAAAGAATTCTCCTTTTGGGCTTTT	693	209	704	489	644	554	601	673	79.9358	36.9251	71.9782	61.2969	63.6874	57.441	69.5196	75.0213	64.4757
miR-503-3p	24	GGAGTATTGTTTCTGCTGCCCGGT	480	462	937	704	777	670	208	176	55.3668	81.624	95.8005	88.2475	76.8403	69.4684	24.06	19.6193	63.8783
miR-9277-3p	22	TCGAATCCTGCCGACTACGCCA	1075	419	464	845	393	244	335	274	123.999	74.0269	47.4402	105.922	38.8652	25.2989	38.7505	30.5436	60.6057
miR-3956-5p	23	GTACGTGGATGCTGAAGGTCAGA	447	96	566	512	1021	1139	300	321	51.5603	16.9608	57.8688	64.18	100.97	118.096	34.7019	35.7828	60.0151
miR-149-5p	23	TCTGGCTCCGTGTCTTCACTCCC	1087	799	451	311	273	236	336	295	125.383	141.164	46.111	38.9844	26.9979	24.4695	38.8662	32.8845	59.3575
miR-93-5p	22	CAAAGTGCTGTTCGTGCAGAAA	1088	71	759	532	471	512	259	257	125.498	12.5439	77.6015	66.6871	46.5789	53.0863	29.9593	28.6486	55.0754
miR-151-5p	23	TCGAGGAGCTCACAGTCTAGTAA	600	86	617	342	478	536	575	700	69.2085	15.1941	63.0832	42.8703	47.2711	55.5747	66.5121	78.0311	54.7181
miR-3957-5p	24	CTCGGAGAGTGGAGCTGTGGGTGT	633	614	789	735	362	325	53	54	73.0149	108.479	80.6687	92.1334	35.7995	33.6973	6.1307	6.0195	54.4928
miR-5126-3p	19	GCGCGGGCGGGGCCGGGGG	318	1219	144	423	346	173	286	248	36.6805	215.367	14.7228	53.0237	34.2172	17.9374	33.0825	27.6453	54.0846
miR-3959-3p	24	TGTATGTCAACTGATCCACAGTAA	597	91	1171	714	620	579	58	79	68.8624	16.0775	119.725	89.5011	61.314	60.0331	6.709	8.8064	53.8786
miR-2137-3p	20	GCCGGCGGGAGCCCCGGGGA	653	441	124	241	168	45	205	1697	75.3219	77.9138	12.678	30.2097	16.6141	4.6658	23.713	189.17	53.7858
miR-140-5p	24	CAGTGGTTTTACCCTATGGTAGGA	1574	875	63	69	106	75	262	246	181.557	154.591	6.4412	8.6493	10.4827	7.7763	30.3064	27.4224	53.4033
miR-154-5p	24	AGAGGTCTTCCATGGTGCATTCGT	224	559	495	239	625	772	333	368	25.8378	98.7615	50.6097	29.959	61.8085	80.0442	38.5192	41.0221	53.3203
miR-322-5p	20	CAGCAGCAATTCATGTTTGA	453	65	424	414	864	755	433	353	52.2524	11.4839	43.3505	51.8956	85.444	78.2815	50.0865	39.35	51.5181
miR-15-5p	23	TACCAGCACATAATGGTTTGTGA	652	238	336	277	527	387	518	571	75.2065	42.0487	34.3532	34.7224	52.1169	40.1258	59.9187	63.6511	50.2679
miR-376-5p	24	GTAGATTCTCCTTCTATGAGTACT	381	116	978	696	497	586	158	172	43.9474	20.4943	99.9924	87.2447	49.1501	60.7589	18.2764	19.1734	49.8797
miR-193-3p	22	AACTGGCCTACAAAGTCCCAGT	261	364	220	143	640	450	782	512	30.1057	64.3098	22.4932	17.9253	63.2919	46.6579	90.4564	57.0742	49.0393
miR-324-3p	24	CCACTGCCCCAGGTGCTGCTGGAA	674	974	415	266	234	199	114	80	77.7442	172.082	42.4303	33.3435	23.1411	20.6331	13.1867	8.9178	48.9348
miR-760-3p	22	CGGCTCTGGGTCTGTGGGGAGT	895	943	316	296	194	119	71	99	103.236	166.605	32.3084	37.1041	19.1853	12.3384	8.2128	11.0358	48.7532
miR-379-3p	22	TATGTAACACGGTCCACTAATT	147	10	731	404	741	922	283	358	16.9561	1.7668	74.7387	50.6421	73.2801	95.5968	32.7355	39.9073	48.2029
miR-758-3p	22	TTCGTGACCTGGTCCACTAACT	318	138	1168	630	418	562	95	111	36.6805	24.3812	119.418	78.9715	41.3375	58.2705	10.9889	12.3735	47.8028
miR-30-3p	23	CTTTCAGTCGGATGTTTACAGTT	388	152	449	377	464	381	661	492	44.7548	26.8546	45.9065	47.2576	45.8866	39.5037	76.4599	54.8447	47.6835
miR-301-3p	26	CAGTGCAATGATATTGTCAAAGCATT	703	590	551	393	315	295	139	107	81.0892	104.238	56.3352	49.2632	31.1515	30.5868	16.0786	11.9276	47.5838
miR-296-5p	21	GAGGGCCCCCCCCAATCCTGA	380	686	526	293	375	323	220	241	43.832	121.199	53.7792	36.728	37.0851	33.49	25.4481	26.865	47.3033
miR-382-5p	23	GACGTTGTTCGTGGTGGATTCGT	437	241	552	398	508	521	329	316	50.4068	42.5787	56.4374	49.8899	50.2379	54.0194	38.0565	35.2255	47.1065
miR-25-3p	24	CATTGCACTTGTCTCGGTCTGAAT	618	170	462	382	475	386	372	370	71.2847	30.0348	47.2357	47.8843	46.9744	40.0221	43.0304	41.245	45.9639
miR-210-3p	23	ACTGTGCGTGTGACAGCGGCTGA	595	1327	109	110	123	74	72	103	68.6317	234.448	11.1444	13.7887	12.1639	7.6726	8.3285	11.4817	45.9575
miR-28-3p	24	CACTAGATTGAGAGCTCCTGGAAT	570	346	465	404	327	242	405	323	65.748	61.1297	47.5424	50.6421	32.3382	25.0916	46.8476	36.0058	45.6682
miR-20-5p	25	TAAAGTGCTTATAGTGCAGGTAGAA	924	28	627	422	291	304	274	273	106.581	4.9469	64.1056	52.8984	28.778	31.52	31.6944	30.4321	43.8695
miR-500-5p	25	TAATCCTTGCTACCTGGGTGAGAGA	340	139	625	460	532	565	195	206	39.2181	24.5579	63.9011	57.6617	52.6114	58.5815	22.5563	22.9634	42.7564
miR-1260-5p	19	GATCCCACCGCTGCCACCA	728	368	148	428	330	183	295	285	83.9729	65.0165	15.1318	53.6505	32.6349	18.9742	34.1236	31.7698	41.9093
miR-221-3p	24	AGCTACATTGTCTGCTGGGTTTCT	963	727	154	209	171	94	125	69	111.08	128.443	15.7452	26.1985	16.9108	9.7463	14.4591	7.6916	41.2843
miR-539-3p	23	AATCATACAAGGACAATTTCTTT	401	98	975	603	366	387	60	52	46.2543	17.3142	99.6857	75.587	36.195	40.1258	6.9404	5.7966	40.9874
miR-95-3p	22	TTCAACGGGTATTTATTGAGCA	234	19	390	362	443	224	599	653	26.9913	3.3568	39.8743	45.3773	43.8098	23.2252	69.2882	72.7919	40.5894
miR-541-3p	22	TGGTGGGCACAGAATCCGGCCT	249	1044	374	203	149	193	30	46	28.7215	184.449	38.2384	25.4464	14.7351	20.011	3.4702	5.1278	40.0249
miR-487-3p	22	TCGTACAGGGTCATCCACTTTA	254	52	634	360	544	649	177	248	29.2982	9.1871	64.8213	45.1266	53.7981	67.291	20.4741	27.6453	39.7052
miR-106-3p	22	CCGCACTGTGGGTACTTGCTGT	464	383	412	363	319	284	201	188	53.5212	67.6666	42.1236	45.5026	31.547	29.4463	23.2503	20.9569	39.2518
miR-1185-5p	23	AGAGGATACCCTTTGTATGTTCT	232	50	723	339	446	533	194	303	26.7606	8.8338	73.9208	42.4942	44.1065	55.2636	22.4406	33.7763	38.4496
miR-192-5p	23	CTGACCTATGAATTGACAGCCAT	420	148	360	298	323	282	336	416	48.4459	26.1479	36.807	37.3548	31.9426	29.2389	38.8662	46.3728	36.897
miR-2904-5p	20	GCGGGAGCCTCGGTCGGCCT	414	433	86	443	397	136	261	182	47.7538	76.5004	8.7928	55.5308	39.2607	14.101	30.1907	20.2881	36.5523
miR-3613-5p	22	TGTTGTACTTTTTTTTTTGTTC	493	132	121	265	379	223	439	436	56.8663	23.3211	12.3713	33.2182	37.4807	23.1216	50.7805	48.6022	35.7202
miR-9-5p	25	TCTTTGGTTATCTAGCTGTATGAAA	2273	4	17	8	7	9	4	4	262.185	0.7067	1.7381	1.0028	0.6923	0.9332	0.4627	0.4459	33.5208
miR-124-3p	23	TAAGGCACGCGGTGAATGCCAAT	2286	3	4	4	1	1	1	0	263.684	0.53	0.409	0.5014	0.0989	0.1037	0.1157	0.01	33.1816
miR-668-3p	20	TGTCACTCGGCCCACTACCC	319	135	574	361	449	447	32	53	36.7958	23.8512	58.6868	45.2519	44.4032	46.3468	3.7015	5.9081	33.1182
miR-762-3p	19	GGGGTTTGGGGGGGGAGGG	127	813	104	157	200	130	193	172	14.6491	143.637	10.6331	19.6802	19.7787	13.4789	22.3249	19.1734	32.9194
miR-660-5p	25	TACCCATTGCATATCGGAGCTGTGT	271	109	417	386	336	331	222	233	31.2592	19.2576	42.6348	48.3857	33.2282	34.3194	25.6794	25.9732	32.5922
miR-424-3p	23	CAAAACGTGAGGCGCTGCTATAA	179	13	682	421	388	440	157	112	20.6472	2.2968	69.7289	52.773	38.3707	45.621	18.1607	12.485	32.5104
miR-33-5p	22	GTGCATTGTAGTTGCATTGCAA	255	699	197	161	170	201	101	142	29.4136	123.496	20.1416	20.1816	16.8119	20.8405	11.683	15.8292	32.2997
miR-2387-5p	22	TGGAAGGCCTGGCTTTGCAGCG	433	595	450	227	128	114	13	22	49.9454	105.122	46.0088	28.4548	12.6584	11.82	1.5038	2.4524	32.2457
miR-98-5p	22	TGCTGTAGTAAGTTGTATTGTT	275	75	417	268	332	328	292	298	31.7205	13.2506	42.6348	33.5942	32.8327	34.0084	33.7766	33.219	31.8796
miR-1839-5p	23	AAGGTAGATAGAACAGGTCTTGA	368	208	310	299	283	275	217	195	42.4479	36.7485	31.6949	37.4801	27.9869	28.5131	25.1011	21.7372	31.4637
miR-423-5p	25	TGAGGGGCAGAGAGCGAGACTTTTT	274	372	274	175	200	186	279	281	31.6052	65.7232	28.0142	21.9365	19.7787	19.2852	32.2728	31.3239	31.2425
miR-145-5p	25	GTCCAGTTTTCCCAGGAATCCCTTT	196	368	204	135	185	175	319	413	22.6081	65.0165	20.8573	16.9225	18.2953	18.1447	36.8997	46.0384	30.5978
miR-485-5p	24	AGAGGCTGGCCGTGATGAATTCGT	313	219	355	375	281	289	81	112	36.1037	38.6919	36.2958	47.0069	27.7891	29.9647	9.3695	12.485	29.7133
miR-6238-3p	19	TAGTCAGCGGAGGAAAAGA	551	47	59	499	357	56	349	133	63.5564	8.3037	6.0323	62.5505	35.305	5.8063	40.3699	14.8259	29.5938
miR-2779-5p	21	CGTATCCGGCTCGAAGGACCA	320	209	112	373	364	153	328	131	36.9112	36.9251	11.4511	46.7562	35.9972	15.8637	37.9408	14.603	29.556
miR-329-3p	22	AACACACCTGGTTAACCTCTCC	169	134	319	223	392	400	163	202	19.4937	23.6745	32.6151	27.9534	38.7663	41.4737	18.8547	22.5175	28.1686
miR-493-5p	24	TTGTACATGGTAGGCTTTCATTTT	119	13	266	230	366	383	328	351	13.7263	2.2968	27.1963	28.8309	36.195	39.711	37.9408	39.127	28.128
miR-1307-3p	25	ACTCGGCGTGGCGTCGGTCGTGGTT	237	741	153	140	117	97	49	42	27.3373	130.916	15.643	17.5492	11.5705	10.0574	5.668	4.6819	27.928
miR-671-5p	26	AGGAAGCCCTGGAGGGGCTGGAGGAT	181	940	65	54	56	36	22	16	20.8779	166.075	6.6457	6.769	5.538	3.7326	2.5448	1.7836	26.7458
miR-328-3p	24	CTGGCCCTCTCTGCCCTTCCGTTT	262	191	250	200	273	179	184	238	30.221	33.745	25.5604	25.0703	26.9979	18.5595	21.2839	26.5306	25.9961
miR-3959-5p	22	TGCTGATCAGAGAACATACATT	155	34	411	230	310	374	129	232	17.8789	6.007	42.0214	28.8309	30.657	38.7779	14.9218	25.8617	25.6196
miR-4508-5p	20	AAGCGGGGCTGGGCGCGCGC	253	316	85	271	273	97	164	150	29.1829	55.8294	8.6905	33.9703	26.9979	10.0574	18.9704	16.721	25.0525
miR-224-5p	24	CAAGTCACTAGTGGTTCCGTTTAA	239	56	443	384	288	217	89	64	27.568	9.8938	45.2931	48.135	28.4813	22.4995	10.2949	7.1343	24.9125
miR-361-5p	23	TTATCAGAATCTCCAGGGGTAAA	337	83	264	235	213	178	197	223	38.8721	14.664	26.9918	29.4576	21.0643	18.4558	22.7876	24.8585	24.644
miR-7134-3p	22	GATGCGGAACCTGCGGATACGG	253	237	205	152	155	165	234	228	29.1829	41.872	20.9596	19.0534	15.3285	17.1079	27.0675	25.4158	24.4984
miR-7550-5p	18	TTCCGGCTCGAAGGACCA	275	103	41	216	187	92	192	547	31.7205	18.1976	4.1919	27.076	18.4931	9.5389	22.2092	60.9757	24.0504
miR-5100-3p	22	TCGAATCCCAGCGGTGCCTCCA	315	134	97	251	270	148	242	165	36.3344	23.6745	9.9175	31.4633	26.7013	15.3453	27.9929	18.393	23.7278
miR-105-5p	23	AAATGCTCAGACTCCTGTGGTGA	340	104	471	262	275	118	44	55	39.2181	18.3742	48.1559	32.8421	27.1957	12.2347	5.0896	6.131	23.6552
miR-196-3p	23	TCGGCAACAAGAAACTGCCTGAG	786	43	307	199	170	96	48	20	90.6631	7.597	31.3882	24.945	16.8119	9.9537	5.5523	2.2295	23.6426
miR-363-3p	23	ATTGCACGGTATCCATCTGCGTT	255	106	367	239	295	251	78	70	29.4136	18.7276	37.5227	29.959	29.1736	26.0247	9.0225	7.8031	23.4559
miR-3432-5p	24	TGCGGGATCTTTAGTTGTGGCGTT	221	249	189	182	182	176	176	170	25.4918	43.9921	19.3237	22.814	17.9986	18.2484	20.3585	18.9504	23.3972
lin-4-5p	21	TCCCTGAGACCTAACTTGTGA	323	320	139	156	149	150	118	123	37.2572	56.5361	14.2116	19.5549	14.7351	15.5526	13.6494	13.7112	23.151
miR-2484-3p	20	GAGCTGTGATGACTTCGATT	846	126	124	108	111	60	67	52	97.5839	22.2611	12.678	13.538	10.9772	6.221	7.7501	5.7966	22.1007
miR-4792-5p	19	CGGTGAGCTCTCGCTGGCC	217	375	106	125	79	96	154	210	25.0304	66.2532	10.8376	15.669	7.8126	9.9537	17.8137	23.4093	22.0974
miR-7977-5p	18	TTCCCGGCCAATGCACCA	451	116	98	177	192	74	114	245	52.0217	20.4943	10.0197	22.1872	18.9876	7.6726	13.1867	27.3109	21.4851
miR-191-5p	24	CAACGGAATCCCAAAAGCAGCTGA	199	52	167	171	220	218	260	215	22.9541	9.1871	17.0744	21.4351	21.7566	22.6031	30.075	23.9667	21.1315
miR-139-3p	23	TGGAGACGCGGCCCTGTTGGAGT	188	134	200	180	232	220	125	149	21.6853	23.6745	20.4484	22.5633	22.9433	22.8105	14.4591	16.6095	20.6492
miR-6119-3p	21	CAAATCATTTTTTACTCTCCA	278	56	250	264	153	168	149	119	32.0666	9.8938	25.5604	33.0928	15.1307	17.4189	17.2353	13.2653	20.458
miR-409-5p	25	AGGTTACCCGAGCAACTTTGCATCA	121	148	387	195	219	228	54	65	13.957	26.1479	39.5676	24.4436	21.6577	23.64	6.2463	7.2457	20.3632
miR-3897-3p	19	GTGGTGGCGGGGGTGGGGA	50	572	163	108	44	50	77	47	5.7674	101.058	16.6654	13.538	4.3513	5.1842	8.9068	5.2392	20.0888
miR-451-5p	23	CACCCGTTACCATTACTGAGTTT	116	106	260	146	214	236	188	122	13.3803	18.7276	26.5829	18.3013	21.1632	24.4695	21.7465	13.5997	19.7464
miR-380-3p	23	TATGTAATGTGGTCCACGTCTAA	159	9	279	200	218	311	103	166	18.3402	1.5901	28.5254	25.0703	21.5588	32.2458	11.9143	18.5045	19.7187
miR-323-3p	21	CCCAATACACGGTCGATCTCT	242	66	317	263	164	188	58	66	27.9141	11.6606	32.4106	32.9675	16.2185	19.4926	6.709	7.3572	19.3413
miR-433-3p	24	ATCATGATGGGCTCCTCGGTGTTT	198	33	356	265	209	215	44	52	22.8388	5.8303	36.3981	33.2182	20.6687	22.2921	5.0896	5.7966	19.0165
miR-6596-5p	20	GCCGGGCCCGGGTCTTCCCG	127	338	44	86	54	40	53	406	14.6491	59.7162	4.4986	10.7802	5.3403	4.1474	6.1307	45.258	18.8151
miR-370-5p	24	CAGGTCACGTCTCTGCAGTTACAC	118	40	308	211	246	300	70	66	13.611	7.067	31.4905	26.4492	24.3278	31.1052	8.0971	7.3572	18.6881
miR-99-3p	24	CAAGCTCGTGTCTGTGGGTCCGTT	354	178	145	152	134	93	78	65	40.833	31.4482	14.8251	19.0534	13.2517	9.6426	9.0225	7.2457	18.1653
miR-422-5p	22	ACTGGACTTGGGGTCAGAAGGA	37	77	126	115	159	127	321	302	4.2679	13.604	12.8825	14.4154	15.7241	13.1679	37.1311	33.6649	18.1072
miR-877-5p	21	GTAGAGGAGATGGCGCAGGAA	253	350	107	107	95	82	43	35	29.1829	61.8364	10.9399	13.4126	9.3949	8.5021	4.9739	3.9016	17.768
miR-1268-5p	19	CGGGCGTGGTGGGGGGGGG	37	559	41	71	96	43	54	43	4.2679	98.7615	4.1919	8.9	9.4938	4.4584	6.2463	4.7933	17.6391
miR-1247-5p	22	ACCCGTCCCGTGCGTCCCCGGA	64	87	13	10	18	12	406	586	7.3822	15.3708	1.3291	1.2535	1.7801	1.2442	46.9633	65.3232	17.5808
miR-190-5p	25	TGATATGTTTGATATATTAGGTTGA	142	105	130	108	174	162	191	198	16.3793	18.5509	13.2914	13.538	17.2075	16.7968	22.0936	22.0717	17.4912
miR-345-3p	23	CCCTGAACTAGGGGTCTGGAGTT	231	192	124	140	157	93	105	94	26.6453	33.9217	12.678	17.5492	15.5263	9.6426	12.1457	10.4785	17.3234
miR-410-3p	21	CATATAACACAGATGGCCTGA	53	7	108	75	360	438	124	133	6.1134	1.2367	11.0421	9.4014	35.6017	45.4137	14.3435	14.8259	17.2473
miR-6937-5p	19	CTCTAAGGGCTGGGTCGGT	301	80	40	243	171	66	143	124	34.7196	14.134	4.0897	30.4604	16.9108	6.8432	16.5413	13.8227	17.1902
miR-195-5p	22	TAGCAGCACAGAAATGTTGGTT	38	19	42	20	242	194	352	340	4.3832	3.3568	4.2942	2.507	23.9322	20.1147	40.7169	37.9008	17.1507
miR-6236-3p	19	CCGTCGCCGGCAGTCGGAG	226	82	35	253	182	59	117	188	26.0685	14.4874	3.5785	31.714	17.9986	6.1174	13.5338	20.9569	16.8069
miR-134-5p	23	TGTGACTGGTTGACCAGAGGGAA	178	157	283	151	138	114	32	45	20.5318	27.738	28.9344	18.9281	13.6473	11.82	3.7015	5.0163	16.2897
miR-194-5p	24	TGTAACAGCAACTCCATGTGGAAA	208	39	141	135	148	133	141	199	23.9923	6.8903	14.4161	16.9225	14.6362	13.79	16.3099	22.1831	16.1425
miR-3956-3p	22	TGACCTTCCTGCATCCCGTTCA	104	55	119	99	311	244	110	122	11.9961	9.7171	12.1668	12.4098	30.7559	25.2989	12.724	13.5997	16.0835
miR-8095-5p	24	AAAGGATTCTGCTGTCGGTCCCAT	110	153	182	128	167	178	70	87	12.6882	27.0313	18.608	16.045	16.5152	18.4558	8.0971	9.6982	15.8924
miR-381-5p	25	AGCGAGGTTGCCCTTTGTATATTCT	18	1	128	99	323	370	100	151	2.0763	0.1767	13.0869	12.4098	31.9426	38.3631	11.5673	16.8324	15.8069
miR-200-3p	24	TAATACTGCCTGGTAATGATGACT	663	204	24	28	9	3	24	27	76.4754	36.0418	2.4538	3.5098	0.89	0.3111	2.7762	3.0098	15.6835
miR-1277-3p	22	TACGTAGATATATATGTATTTT	174	20	390	197	113	160	43	36	20.0705	3.5335	39.8743	24.6943	11.175	16.5895	4.9739	4.013	15.6155
miR-187-3p	23	TCGTGTCTTGTGTTGCAGCCGGT	219	102	171	249	131	140	23	16	25.2611	18.0209	17.4833	31.2126	12.9551	14.5158	2.6605	1.7836	15.4866
miR-532-3p	23	CCTCCCACACCCAAGGCTTGCAT	125	62	179	183	181	139	96	106	14.4184	10.9539	18.3013	22.9393	17.8997	14.4121	11.1046	11.8161	15.2307
miR-331-5p	23	TCTAGGTATGGTCCCAGGGATCT	135	51	164	122	131	175	138	155	15.5719	9.0104	16.7676	15.2929	12.9551	18.1447	15.9629	17.2783	15.123
miR-144-3p	22	TACAGTATAGATGATGTACTCT	94	12	239	153	173	207	134	82	10.8427	2.1201	24.4358	19.1788	17.1086	21.4626	15.5002	9.1408	14.9737
miR-544-3p	22	ATTCTGCATTTTTAGCAAGTTT	157	65	328	148	141	147	30	41	18.1095	11.4839	33.5353	18.552	13.944	15.2416	3.4702	4.5704	14.8634
let-7-3p	24	CTGCGCAAGCTACTGCCTTGCTTT	171	98	169	124	134	118	91	107	19.7244	17.3142	17.2789	15.5436	13.2517	12.2347	10.5263	11.9276	14.7252
miR-1271-5p	23	CTTGGCACCTAGTAAGTACTCAA	184	94	213	161	149	106	52	51	21.2239	16.6075	21.7775	20.1816	14.7351	10.9905	6.015	5.6851	14.652
miR-155-5p	26	TTAATGCTAATCGTGATAGGGGTTAT	182	22	198	162	172	95	107	102	20.9932	3.8869	20.2439	20.307	17.0097	9.85	12.377	11.3702	14.5047
miR-543-3p	23	AAACATTCGCGGTGCACTTCTTA	62	13	179	87	265	315	62	87	7.1515	2.2968	18.3013	10.9056	26.2068	32.6605	7.1717	9.6982	14.299
miR-542-5p	22	TCGGGATCATCATGTCACGAGA	112	74	170	130	201	162	72	70	12.9189	13.074	17.3811	16.2957	19.8776	16.7968	8.3285	7.8031	14.0595
miR-4532-5p	19	CCCCGGGGAGCCCGGCGGG	120	198	52	89	81	76	69	209	13.8417	34.9817	5.3166	11.1563	8.0104	7.88	7.9814	23.2979	14.0582
miR-4497-5p	18	GGCTCCGGGACGGCTGGG	253	132	22	96	54	14	45	281	29.1829	23.3211	2.2493	12.0338	5.3403	1.4516	5.2053	31.3239	13.7635
miR-34-5p	24	TGGCAGTGTCTTAGCTGGTTGTTT	154	144	106	86	159	132	51	70	17.7635	25.4412	10.8376	10.7802	15.7241	13.6863	5.8993	7.8031	13.4919
miR-28-5p	23	AAGGAGCTCACAGTCTATTGAGA	95	241	69	43	66	72	103	132	10.958	42.5787	7.0547	5.3901	6.527	7.4653	11.9143	14.7144	13.3253
miR-495-3p	22	CACCAAACATGGTGCACTTCTT	44	3	120	112	243	275	52	141	5.0753	0.53	12.269	14.0394	24.0311	28.5131	6.015	15.7177	13.2738
miR-6412-3p	18	AACCATCCTCTGCTACCA	165	39	59	262	132	77	80	85	19.0323	6.8903	6.0323	32.8421	13.0539	7.9837	9.2539	9.4752	13.0705
miR-9851-3p	21	TGGCACCAGCACTGGCGGTGG	222	268	102	88	43	31	11	5	25.6071	47.349	10.4287	11.0309	4.2524	3.2142	1.2724	0.5574	12.964
miR-494-3p	25	TGAAACATACACGGGAAACCTCTAA	133	64	187	119	148	104	69	66	15.3412	11.3072	19.1192	14.9168	14.6362	10.7832	7.9814	7.3572	12.6803
miR-2355-3p	22	ATTGTCCTTGCTGTTTGGAGAT	112	104	153	119	92	85	83	90	12.9189	18.3742	15.643	14.9168	9.0982	8.8132	9.6009	10.0326	12.4247
miR-767-5p	24	TGCACCATGGTTGTCTGAGCATGT	197	50	254	148	94	44	23	15	22.7234	8.8338	25.9694	18.552	9.296	4.5621	2.6605	1.6721	11.7837
miR-6519-3p	20	TAGCAGCGGGAACAGTAAAA	156	28	70	81	148	140	102	112	17.9942	4.9469	7.1569	10.1535	14.6362	14.5158	11.7987	12.485	11.7109
miR-1298-5p	22	TTCATTCGGCTGTCCAGATGTA	259	174	81	152	37	19	0	0	29.875	30.7415	8.2816	19.0534	3.6591	1.97	0.01	0.01	11.7001
miR-326-3p	22	CCTCTGGGCCCTTCCTCCAGTA	158	196	86	60	68	80	37	25	18.2249	34.6284	8.7928	7.5211	6.7248	8.2947	4.2799	2.7868	11.4067
miR-18-5p	24	TAAGGTGCATCTAGTGCAGTTAGA	254	15	197	97	79	101	41	35	29.2982	2.6501	20.1416	12.1591	7.8126	10.4721	4.7426	3.9016	11.3972
miR-324-5p	25	CGCATCCCCTAGGGCATTGGTGTTT	118	254	77	51	60	43	27	31	13.611	44.8755	7.8726	6.3929	5.9336	4.4584	3.1232	3.4557	11.2154
miR-539-5p	22	GGAGAAATTATCCTTGGTGTGT	65	24	159	139	132	136	52	74	7.4976	4.2402	16.2564	17.4239	13.0539	14.101	6.015	8.249	10.8546
miR-1306-5p	23	CCACCTCCCCTGCAAACGTCCAT	115	58	121	163	98	92	54	42	13.265	10.2472	12.3713	20.4323	9.6916	9.5389	6.2463	4.6819	10.8093
miR-186-3p	23	GCCCAAAGGTGAATTTTTTGGGT	78	255	68	47	43	55	31	53	8.9971	45.0522	6.9524	5.8915	4.2524	5.7026	3.5859	5.9081	10.7928
miR-1842-5p	21	TGGCTCTGCGAGGTCGGCTCA	162	145	120	78	70	69	27	22	18.6863	25.6179	12.269	9.7774	6.9225	7.1542	3.1232	2.4524	10.7504
miR-182-5p	26	TTTGGCAATGGTAGAACTCACACTGT	643	57	5	6	2	1	1	0	74.1684	10.0705	0.5112	0.7521	0.1978	0.1037	0.1157	0.01	10.7412
miR-655-3p	22	CTCATACATGGTTAACCTCTCT	28	10	128	94	186	222	53	69	3.2297	1.7668	13.0869	11.7831	18.3942	23.0179	6.1307	7.6916	10.6376
miR-2440-3p	21	GTTCAGTGATGAGACCCTGGA	126	198	97	59	41	40	36	37	14.5338	34.9817	9.9175	7.3957	4.0546	4.1474	4.1642	4.1245	10.4149
miR-483-3p	25	TCACTCCTCTCCTCCCGTCTTCTCT	127	99	162	136	77	56	21	14	14.6491	17.4909	16.5632	17.0478	7.6148	5.8063	2.4291	1.5606	10.3952
miR-143-5p	23	GGTGCAGTGCTGCATCTCTGGAA	62	79	65	40	114	78	136	127	7.1515	13.9573	6.6457	5.0141	11.2739	8.0874	15.7315	14.1571	10.2523
miR-504-5p	23	AGACCCTGGTCTGCACTCTGTCA	199	170	71	56	37	30	36	24	22.9541	30.0348	7.2592	7.0197	3.6591	3.1105	4.1642	2.6754	10.1096
miR-1273-5p	20	GAGGCTGGAGGATCGCTTGA	126	122	38	138	83	49	51	34	14.5338	21.5544	3.8852	17.2985	8.2082	5.0805	5.8993	3.7901	10.0312
miR-551-3p	22	GCGACCCATACTTGGTTTCAGT	327	81	98	52	34	33	22	11	37.7186	14.3107	10.0197	6.5183	3.3624	3.4216	2.5448	1.2262	9.89029
miR-7859-3p	22	AAAAACTGGCAGCTTCATGTAA	149	74	182	78	70	51	40	28	17.1868	13.074	18.608	9.7774	6.9225	5.2879	4.6269	3.1212	9.82559
miR-135-5p	25	TATGGCTTTTTATTCCTATGTGAAA	471	63	36	23	26	15	6	3	54.3286	11.1305	3.6807	2.8831	2.5712	1.5553	0.694	0.3344	9.64723
miR-497-3p	22	CAAACCACACTGTGGTGTTGGA	4	6	19	6	214	181	167	107	0.4614	1.0601	1.9426	0.7521	21.1632	18.7668	19.3174	11.9276	9.4239
miR-5991-3p	19	TGAGGTAGTAGGTGTGGTT	39	24	106	55	79	112	126	130	4.4986	4.2402	10.8376	6.8943	7.8126	11.6126	14.5748	14.4915	9.37027
miR-216-5p	22	TAATCTCAGCTGGCAACTGTGA	315	38	57	117	63	24	8	12	36.3344	6.7137	5.8278	14.6661	6.2303	2.4884	0.9254	1.3377	9.31547
miR-6131-3p	20	GGCTGGTCCGATGGTAGTGG	91	79	100	82	114	50	57	43	10.4966	13.9573	10.2242	10.2788	11.2739	5.1842	6.5934	4.7933	9.10021
miR-4510-5p	22	TGAGGGAGTAGGGTGTATAGTT	101	51	96	83	85	95	69	50	11.6501	9.0104	9.8152	10.4042	8.406	9.85	7.9814	5.5737	9.08638
miR-487-5p	23	GTGGTTATCCCTGCTGTGTTCGT	54	33	107	72	119	113	85	59	6.2288	5.8303	10.9399	9.0253	11.7683	11.7163	9.8322	6.5769	8.98975
miR-1285-3p	20	GCCTGGGCAACATAGCGAGA	73	90	82	86	82	45	33	106	8.4204	15.9008	8.3838	10.7802	8.1093	4.6658	3.8172	11.8161	8.9867
miR-335-3p	22	TTTTTCATTATTGCTCCTGAAA	161	63	147	123	47	40	6	7	18.5709	11.1305	15.0295	15.4183	4.648	4.1474	0.694	0.7803	8.80236
miR-7-5p	18	ACTGATGATGTGTTGTTG	112	71	133	96	54	50	25	47	12.9189	12.5439	13.5982	12.0338	5.3403	5.1842	2.8918	5.2392	8.71879
miR-2366-3p	23	TGGGTCACAGAAGAGGGTCTGGT	126	192	49	56	40	20	8	7	14.5338	33.9217	5.0098	7.0197	3.9557	2.0737	0.9254	0.7803	8.52751
miR-874-3p	24	CTGCCCTGGCCCGAGGGACCGAAA	88	169	73	62	49	37	11	19	10.1506	29.8581	7.4636	7.7718	4.8458	3.8363	1.2724	2.118	8.41457
miR-1388-3p	24	ATCTCAGGTTCGTCAGCCCGCATT	58	38	77	63	79	69	103	101	6.6902	6.7137	7.8726	7.8972	7.8126	7.1542	11.9143	11.2588	8.4142
miR-369-5p	23	AGATCGACCGTGTTATATTCGCA	53	6	125	67	94	95	70	105	6.1134	1.0601	12.7802	8.3986	9.296	9.85	8.0971	11.7047	8.41251
miR-9270-5p	18	GAAGGGACGGGCGATGGC	201	92	26	53	34	53	22	57	23.1848	16.2541	2.6583	6.6436	3.3624	5.4953	2.5448	6.354	8.31216
miR-1271-3p	24	AGTGCCTGCTATGTGCCAGGCAGA	80	228	49	34	25	29	7	12	9.2278	40.282	5.0098	4.262	2.4723	3.0068	0.8097	1.3377	8.30101
miR-6651-5p	23	CACCAGGTTGCCTAAGGAGGGGT	56	150	69	76	66	28	38	14	6.4595	26.5013	7.0547	9.5267	6.527	2.9032	4.3956	1.5606	8.11608
miR-496-3p	23	TGAGTATTACATGGCCAATCTCT	91	68	141	68	71	74	17	19	10.4966	12.0139	14.4161	8.5239	7.0214	7.6726	1.9664	2.118	8.02861
miR-1343-3p	24	CTCCTGGGGCCCGCACTCTCGCTT	97	76	91	45	70	55	51	49	11.1887	13.4273	9.304	5.6408	6.9225	5.7026	5.8993	5.4622	7.94343
miR-545-5p	22	TCAGTAAATGTTTATTGGATGG	70	205	69	27	25	25	12	13	8.0743	36.2184	7.0547	3.3845	2.4723	2.5921	1.3881	1.4491	7.82919
miR-455-5p	22	GTATGTGCCTTTGGACTACACT	197	63	54	46	69	48	25	24	22.7234	11.1305	5.5211	5.7662	6.8237	4.9768	2.8918	2.6754	7.81361
miR-2411-3p	23	TGAACTGTCTTACTCCCACATCT	60	99	174	54	28	21	40	35	6.9208	17.4909	17.7901	6.769	2.769	2.1774	4.6269	3.9016	7.80571
miR-497-5p	22	AAGCAGCACACTGTGGTTTGTA	13	6	18	17	145	76	150	133	1.4995	1.0601	1.8404	2.131	14.3396	7.88	17.351	14.8259	7.61594
miR-495-5p	23	GAAGTCGCCCATGTTCTTTTCGA	33	30	79	51	107	125	70	47	3.8065	5.3003	8.0771	6.3929	10.5816	12.9605	8.0971	5.2392	7.5569
miR-382-3p	23	AATCATTCACGGACAACACTTTA	85	30	107	80	100	82	27	25	9.8045	5.3003	10.9399	10.0281	9.8894	8.5021	3.1232	2.7868	7.54679
miR-2284-3p	22	AAAACTTGAATGAACTTTCTGG	78	119	77	57	43	42	30	18	8.9971	21.0244	7.8726	7.145	4.2524	4.3547	3.4702	2.0065	7.39036
miR-455-3p	22	CAGTCCATGGGCATATACACCA	151	73	46	40	70	31	45	28	17.4175	12.8973	4.7031	5.0141	6.9225	3.2142	5.2053	3.1212	7.3119
miR-4448-3p	20	GGCTCGTTCGTCTAGGGGTA	97	42	44	83	99	45	49	40	11.1887	7.4204	4.4986	10.4042	9.7905	4.6658	5.668	4.4589	7.26189
miR-362-3p	22	CAAACACCTATTCAAGGATTCA	50	21	94	71	70	79	57	72	5.7674	3.7102	9.6107	8.9	6.9225	8.191	6.5934	8.0261	7.21516
miR-361-3p	24	CCCCCAGGTGTGATTCTGATTTGT	75	83	47	39	57	39	70	60	8.6511	14.664	4.8054	4.8887	5.6369	4.0437	8.0971	6.6884	7.18441
miR-3970-5p	23	TGAGGTAGTAGTTTGTGCTGTCT	47	27	102	66	74	78	60	52	5.4213	4.7702	10.4287	8.2732	7.3181	8.0874	6.9404	5.7966	7.12949
miR-2448-3p	22	GTGGTTGATTGGATCCGTGGGT	186	106	49	42	14	26	10	12	21.4546	18.7276	5.0098	5.2648	1.3845	2.6958	1.1567	1.3377	7.12894
miR-214-5p	22	TGACTGTCTACACTTGCTGTGA	99	150	47	36	27	25	23	13	11.4194	26.5013	4.8054	4.5127	2.6701	2.5921	2.6605	1.4491	7.07632
miR-24-5p	23	GTGCCTACTGAGCTGAAACACAG	37	90	38	34	79	60	52	71	4.2679	15.9008	3.8852	4.262	7.8126	6.221	6.015	7.9146	7.03489
miR-1949-3p	20	ACCAGGATGCCAGCACAGTT	15	275	9	12	4	6	11	10	1.7302	48.5857	0.9202	1.5042	0.3956	0.6221	1.2724	1.1147	7.01814
miR-219-3p	22	CGAATTGTGGCTGGACATCTGT	412	21	6	7	7	10	11	1	47.5231	3.7102	0.6135	0.8775	0.6923	1.0368	1.2724	0.1115	6.97966
miR-10-3p	22	AGATTCGATTCTAGGGGAATAA	155	28	55	43	55	43	48	56	17.8789	4.9469	5.6233	5.3901	5.4391	4.4584	5.5523	6.2425	6.94144
miR-454-3p	25	TAGTGCAATATTGCTTATAGGGTTA	147	9	111	54	60	48	25	45	16.9561	1.5901	11.3488	6.769	5.9336	4.9768	2.8918	5.0163	6.93531
miR-491-5p	24	AGTGGGGAACCCTTCCATGAGGAA	80	115	29	21	42	29	45	67	9.2278	20.3177	2.965	2.6324	4.1535	3.0068	5.2053	7.4687	6.87215
miR-709-3p	20	GGGAGGCTGAGGCTGGAGGA	85	148	8	42	44	21	29	18	9.8045	26.1479	0.8179	5.2648	4.3513	2.1774	3.3545	2.0065	6.7406
miR-425-5p	24	ATGACACGATCACTCCCGTTGAGA	55	79	82	45	56	63	36	29	6.3441	13.9573	8.3838	5.6408	5.538	6.5321	4.1642	3.2327	6.72412
miR-4443-5p	18	CTTGGAGGCGTGGGTTTT	157	30	17	86	65	27	29	45	18.1095	5.3003	1.7381	10.7802	6.4281	2.7995	3.3545	5.0163	6.69081
miR-338-3p	23	TCCAGCATCAGTGATTTTGTTGG	74	98	27	27	34	51	35	74	8.5357	17.3142	2.7605	3.3845	3.3624	5.2879	4.0486	8.249	6.61785
miR-677-3p	24	TGAAGCCAGATGCCGTTTCTGAGA	42	101	77	45	19	11	66	36	4.8446	17.8442	7.8726	5.6408	1.879	1.1405	7.6344	4.013	6.35864
miR-4492-3p	19	CGGGGCTGGGCGCGCGCCG	53	105	22	47	67	28	38	30	6.1134	18.5509	2.2493	5.8915	6.6259	2.9032	4.3956	3.3442	6.25925
miR-345-5p	23	GCTGACTCCTAGTCCAGTGCTGA	83	120	42	20	31	31	23	22	9.5738	21.201	4.2942	2.507	3.0657	3.2142	2.6605	2.4524	6.1211
miR-215-5p	22	TGACCTATGAATTGACAGCCAT	74	23	62	55	49	45	52	66	8.5357	4.0635	6.339	6.8943	4.8458	4.6658	6.015	7.3572	6.08954
miR-147-3p	23	GTGTGCGGAAATGCTTCTGCTAT	80	91	40	32	29	33	30	38	9.2278	16.0775	4.0897	4.0113	2.8679	3.4216	3.4702	4.236	5.92525
miR-1599-3p	19	AGGGGGGAAAAAAAAAAAA	48	146	32	19	9	17	38	21	5.5367	25.7946	3.2717	2.3817	0.89	1.7626	4.3956	2.3409	5.79673
miR-545-3p	23	CTCAACAAACATTTATTGTGTGC	90	8	96	76	52	38	17	37	10.3813	1.4134	9.8152	9.5267	5.1425	3.94	1.9664	4.1245	5.78875
miR-17-3p	23	CCTGCAGTGAAGGCACTTGTAGA	77	94	48	39	27	37	20	19	8.8818	16.6075	4.9076	4.8887	2.6701	3.8363	2.3135	2.118	5.77794
miR-183-5p	23	ATGGCACTGGTAGAATTCACTGA	300	59	4	2	0	0	0	0	34.6042	10.4238	0.409	0.2507	0.01	0.01	0.01	0.01	5.71596
miR-499-3p	23	AACATCACAGCAAGTCTGTGCTT	16	21	144	68	31	34	43	48	1.8456	3.7102	14.7228	8.5239	3.0657	3.5253	4.9739	5.3507	5.71476
miR-2312-3p	22	AAAACACGAACGAACTTTTCGG	51	53	69	44	55	50	38	22	5.8827	9.3638	7.0547	5.5155	5.4391	5.1842	4.3956	2.4524	5.661
miR-185-3p	21	AGGGGCTGGCTTTCCTCTGGC	49	82	54	41	48	44	22	23	5.652	14.4874	5.5211	5.1394	4.7469	4.5621	2.5448	2.5639	5.6522
miR-6087-5p	19	GGTGAGGCGGGGGGGCGAG	32	152	10	32	30	10	27	21	3.6911	26.8546	1.0224	4.0113	2.9668	1.0368	3.1232	2.3409	5.63089
miR-3195-5p	18	CGCGCCGGGCCCGGGTCT	69	56	23	45	48	12	43	70	7.959	9.8938	2.3516	5.6408	4.7469	1.2442	4.9739	7.8031	5.57666
miR-132-3p	23	TAACAGTCTACAGCCATGGTCGT	132	4	73	57	36	42	27	22	15.2259	0.7067	7.4636	7.145	3.5602	4.3547	3.1232	2.4524	5.50396
miR-212-3p	22	TAACAGTCTCCAGTCACGGCCA	112	9	117	57	40	35	12	12	12.9189	1.5901	11.9623	7.145	3.9557	3.6289	1.3881	1.3377	5.49084
miR-421-3p	24	ATCAACAGACATTAATTGGGCGTT	106	11	85	44	39	38	35	32	12.2268	1.9434	8.6905	5.5155	3.8568	3.94	4.0486	3.5671	5.47359
miR-135-3p	21	TGTAGGGATGGAAGCCATGAA	262	18	38	20	7	12	5	1	30.221	3.1802	3.8852	2.507	0.6923	1.2442	0.5784	0.1115	5.30248
miR-735-5p	19	GGCTGGTCCGAAGGTAGTG	106	67	22	51	35	23	4	30	12.2268	11.8372	2.2493	6.3929	3.4613	2.3847	0.4627	3.3442	5.29489
miR-489-3p	22	AGTGACATCACATATATGGCGA	2	1	97	78	76	107	11	15	0.2307	0.1767	9.9175	9.7774	7.5159	11.0942	1.2724	1.6721	5.20711
miR-146-5p	23	TGAGAACTGAATTCCATAGATGG	72	17	39	100	39	29	26	35	8.305	3.0035	3.9874	12.5352	3.8568	3.0068	3.0075	3.9016	5.20047
miR-466-5p	21	TGAGTGTGTGTGTGAGTGTGT	85	79	36	39	28	15	19	17	9.8045	13.9573	3.6807	4.8887	2.769	1.5553	2.1978	1.895	5.09354
miR-670-3p	23	TTTCCTCATATTCATTCAGGAGT	105	26	23	63	51	44	24	10	12.1115	4.5936	2.3516	7.8972	5.0436	4.5621	2.7762	1.1147	5.05631
miR-665-5p	22	AGGGGTCTTGGCCTCTGCCCAT	50	103	51	27	33	28	10	4	5.7674	18.1976	5.2143	3.3845	3.2635	2.9032	1.1567	0.4459	5.04164
miR-365-5p	23	AGGGACTTTTGGGGGCAGATGTG	19	30	14	15	35	36	83	113	2.1916	5.3003	1.4314	1.8803	3.4613	3.7326	9.6009	12.5965	5.02436
miR-132-5p	22	ACCGTGGCTTTCGATTGTTACT	96	29	62	44	43	36	16	16	11.0734	5.1236	6.339	5.5155	4.2524	3.7326	1.8508	1.7836	4.95886
miR-507-3p	22	TGATTGGTACTTCTTAGAGTGA	120	57	44	35	21	14	16	9	13.8417	10.0705	4.4986	4.3873	2.0768	1.4516	1.8508	1.0033	4.89757
miR-1468-5p	24	CTCCGTTTGCCTGTTTTGCTGAAA	26	12	27	26	43	42	85	82	2.999	2.1201	2.7605	3.2591	4.2524	4.3547	9.8322	9.1408	4.83985
miR-365-3p	23	TAATGCCCCTAAAAATCCTTAAA	42	6	12	21	39	40	85	93	4.8446	1.0601	1.2269	2.6324	3.8568	4.1474	9.8322	10.367	4.74592
miR-615-5p	22	GGGGGTCCCCGGTGCTCGGATC	101	30	87	59	20	20	1	4	11.6501	5.3003	8.895	7.3957	1.9779	2.0737	0.1157	0.4459	4.73179
miR-145-3p	22	ATTCCTGGAAATACTGTTCTAA	30	31	40	34	41	32	49	67	3.4604	5.4769	4.0897	4.262	4.0546	3.3179	5.668	7.4687	4.72478
miR-17-5p	22	TCCAAGTGCTTACAGTGCAGGA	101	7	59	31	38	43	28	28	11.6501	1.2367	6.0323	3.8859	3.758	4.4584	3.2388	3.1212	4.67267
miR-7862-3p	21	TGGTGCTCCCTGGAGCTGAGC	46	118	31	20	17	19	8	7	5.306	20.8477	3.1695	2.507	1.6812	1.97	0.9254	0.7803	4.64839
miR-141-3p	23	TAACACTGTCTGGTAACGATGTA	185	75	12	3	0	2	0	0	21.3393	13.2506	1.2269	0.3761	0.01	0.2074	0.01	0.01	4.55379
miR-3615-3p	18	CTCCGCCCCTCGCCGCTC	66	53	29	45	47	23	11	20	7.6129	9.3638	2.965	5.6408	4.648	2.3847	1.2724	2.2295	4.51464
miR-543-5p	22	AAGTTGCCCGTGTCTTTTTCGA	19	26	33	23	68	64	40	44	2.1916	4.5936	3.374	2.8831	6.7248	6.6358	4.6269	4.9048	4.49183
miR-628-3p	23	TCTAGTAAGAGTGGCAGTCGAAA	65	6	43	31	32	35	42	65	7.4976	1.0601	4.3964	3.8859	3.1646	3.6289	4.8583	7.2457	4.46719
miR-6529-3p	22	CCTGTGCCTTTTACCTCTTTAA	84	39	72	39	22	26	7	11	9.6892	6.8903	7.3614	4.8887	2.1757	2.6958	0.8097	1.2262	4.46713
miR-9-3p	22	CTCAAGCTAGATAACCGAAAGT	298	0	6	1	0	3	0	1	34.3735	0.01	0.6135	0.1254	0.01	0.3111	0.01	0.1115	4.44562
miR-1911-5p	23	TGAGTACCGCCATGTCTGTTGGG	94	71	23	54	25	4	1	0	10.8427	12.5439	2.3516	6.769	2.4723	0.4147	0.1157	0.01	4.43999
miR-1185-3p	22	CTCTACAGAGGGAGACTCTTAT	43	11	119	42	34	61	4	5	4.9599	1.9434	12.1668	5.2648	3.3624	6.3247	0.4627	0.5574	4.38026
miR-153-3p	24	TTGCATAGTCACAAAAGTGATCAT	259	1	18	13	6	2	1	2	29.875	0.1767	1.8404	1.6296	0.5934	0.2074	0.1157	0.2229	4.33264
miR-3656-3p	18	GCGGGGGCGGGGGTGGGG	13	149	7	17	17	5	6	8	1.4995	26.3246	0.7157	2.131	1.6812	0.5184	0.694	0.8918	4.30703
miR-655-5p	23	AGAGGTTATCCGTGTTATGTTCT	17	7	71	36	52	47	40	40	1.9609	1.2367	7.2592	4.5127	5.1425	4.8732	4.6269	4.4589	4.25887
miR-29-5p	24	GCTGGTTTCATATGGTGGTTTAGA	21	19	15	16	20	16	104	78	2.4223	3.3568	1.5336	2.0056	1.9779	1.6589	12.03	8.6949	4.21
miR-1306-3p	23	ACGTTGGCTCTGGTGGTGATGTT	39	54	53	34	29	26	14	19	4.4986	9.5405	5.4188	4.262	2.8679	2.6958	1.6194	2.118	4.12763
miR-708-3p	23	TCTAGACTGTGAGCTTCTAGAGA	53	118	10	8	11	12	8	6	6.1134	20.8477	1.0224	1.0028	1.0878	1.2442	0.9254	0.6688	4.11406
miR-5606-5p	18	GTGAAGAGACATGAGAGG	99	4	4	52	26	11	36	52	11.4194	0.7067	0.409	6.5183	2.5712	1.1405	4.1642	5.7966	4.09074
miR-20-3p	23	ACTGCATTATGAGCACTTAAAGA	51	20	50	34	38	26	33	32	5.8827	3.5335	5.1121	4.262	3.758	2.6958	3.8172	3.5671	4.07855
miR-654-3p	23	TGTCTGCTGACCATCACCTTTAG	13	1	45	33	69	73	31	34	1.4995	0.1767	4.6009	4.1366	6.8237	7.5689	3.5859	3.7901	4.02279
miR-7134-5p	22	ATGTCCGCGGGTTCCCTATCCC	55	56	18	8	26	23	32	39	6.3441	9.8938	1.8404	1.0028	2.5712	2.3847	3.7015	4.3474	4.01074
miR-148-5p	22	CACGTTCTGAGACACTCCGACT	39	81	35	19	19	15	10	24	4.4986	14.3107	3.5785	2.3817	1.879	1.5553	1.1567	2.6754	4.00449
miR-1296-5p	24	TTAGGGCCCTGGCTCCATCTCCTA	62	23	72	22	30	27	22	20	7.1515	4.0635	7.3614	2.7577	2.9668	2.7995	2.5448	2.2295	3.98434
miR-1292-3p	18	CTCCCGCCCCGCCTCCCG	38	47	59	41	10	12	5	46	4.3832	8.3037	6.0323	5.1394	0.9889	1.2442	0.5784	5.1278	3.97474
miR-340-5p	22	TTATAAAGCAATGAGACTGAAA	112	3	67	45	16	17	9	10	12.9189	0.53	6.8502	5.6408	1.5823	1.7626	1.0411	1.1147	3.93007
miR-222-3p	26	AGCTACATCTGGCTACTGGGTCTCTT	108	47	10	13	13	13	26	17	12.4575	8.3037	1.0224	1.6296	1.2856	1.3479	3.0075	1.895	3.86865
miR-547-3p	22	TGATTGGTACTTCTTAGAGTGA	73	68	34	21	11	10	12	8	8.4204	12.0139	3.4762	2.6324	1.0878	1.0368	1.3881	0.8918	3.86842
miR-429-3p	23	TAATACTGTCTGGTAATGCCGTA	195	35	9	5	1	3	1	1	22.4928	6.1836	0.9202	0.6268	0.0989	0.3111	0.1157	0.1115	3.85758
miR-2779-3p	20	CGTTCCGGCTCGAAGGACCA	45	26	14	42	39	35	40	20	5.1906	4.5936	1.4314	5.2648	3.8568	3.6289	4.6269	2.2295	3.85281
miR-6089-3p	18	GGGGGGGGGCGCGGCGGG	15	83	32	23	17	21	13	24	1.7302	14.664	3.2717	2.8831	1.6812	2.1774	1.5038	2.6754	3.82335
miR-2305-5p	18	GGGGGTGGCGGGGGTGGG	4	134	28	5	9	6	8	4	0.4614	23.6745	2.8628	0.6268	0.89	0.6221	0.9254	0.4459	3.81361
miR-374-3p	22	CCTTATCAGGTTGTATTATCAT	44	11	59	43	34	25	23	30	5.0753	1.9434	6.0323	5.3901	3.3624	2.5921	2.6605	3.3442	3.80004
miR-375-3p	22	TTTGTTCGTTCGGCTCGCGTGA	205	15	15	12	2	5	2	1	23.6462	2.6501	1.5336	1.5042	0.1978	0.5184	0.2313	0.1115	3.79914
miR-208-3p	23	ATAAGACGAACAAAAGGTTTGTA	10	1	57	44	32	21	49	55	1.1535	0.1767	5.8278	5.5155	3.1646	2.1774	5.668	6.131	3.72681
miR-330-5p	22	TCTCTGGGCCTGTGTCTTAGGA	73	43	40	19	24	13	11	20	8.4204	7.597	4.0897	2.3817	2.3734	1.3479	1.2724	2.2295	3.714
miR-235-3p	22	TATTGCACTCGTCCCGGCCTCA	156	7	21	17	13	14	14	16	17.9942	1.2367	2.1471	2.131	1.2856	1.4516	1.6194	1.7836	3.70615
miR-26-3p	22	CCTATTCTTGATTACTTGTTTC	47	24	44	26	29	23	19	40	5.4213	4.2402	4.4986	3.2591	2.8679	2.3847	2.1978	4.4589	3.66606
miR-137-3p	24	TTCTTGCTTAAGAATACGCGTAGA	236	2	5	6	0	1	0	0	27.222	0.3534	0.5112	0.7521	0.01	0.1037	0.01	0.01	3.62155
miR-18-3p	25	ACTGCCCTAAGTGCTCCTTCTGGAT	48	59	44	28	20	21	4	2	5.5367	10.4238	4.4986	3.5098	1.9779	2.1774	0.4627	0.2229	3.60122
miR-1343-5p	23	TGGGGAGCGGCCCCCGGGCGGGT	30	95	19	20	14	14	2	7	3.4604	16.7842	1.9426	2.507	1.3845	1.4516	0.2313	0.7803	3.56774
miR-502-5p	24	TAATTCTTGCTCCCCAGGTGAGAT	50	7	54	44	26	39	13	15	5.7674	1.2367	5.5211	5.5155	2.5712	4.0437	1.5038	1.6721	3.47894
miR-3963-5p	19	CGTATCCCACTTCTGACAC	69	11	16	67	23	10	21	16	7.959	1.9434	1.6359	8.3986	2.2746	1.0368	2.4291	1.7836	3.43262
miR-218-3p	22	AAACATGGTTCCGTCAAGCACC	57	25	32	26	20	20	23	25	6.5748	4.4169	3.2717	3.2591	1.9779	2.0737	2.6605	2.7868	3.37767
miR-1-5p	23	ACATACTTCTTTATGTACCCATA	18	3	26	24	40	24	59	48	2.0763	0.53	2.6583	3.0084	3.9557	2.4884	6.8247	5.3507	3.36156
miR-21-3p	23	CAACAGCAGTCGATGGGCTGTAA	37	29	28	47	37	29	11	7	4.2679	5.1236	2.8628	5.8915	3.6591	3.0068	1.2724	0.7803	3.35805
miR-92-5p	23	AGGGACGGGACGCGGTGCAGTGT	71	61	23	18	10	4	11	4	8.1897	10.7772	2.3516	2.2563	0.9889	0.4147	1.2724	0.4459	3.33709
miR-219-5p	24	TGATTGTCCAAACGCAATTCTTGA	170	20	8	7	7	3	2	4	19.6091	3.5335	0.8179	0.8775	0.6923	0.3111	0.2313	0.4459	3.31482
miR-1329-5p	22	TACAGTGACCAGGTGACGACGG	22	8	83	41	39	21	8	17	2.5376	1.4134	8.4861	5.1394	3.8568	2.1774	0.9254	1.895	3.30389
miR-3955-5p	24	TTTGATGGCTGATCCTCTCACTAT	13	11	32	23	33	30	37	53	1.4995	1.9434	3.2717	2.8831	3.2635	3.1105	4.2799	5.9081	3.26996
miR-130-5p	22	CATCTTTCCCTGTTGCACTACT	57	65	21	17	16	12	6	1	6.5748	11.4839	2.1471	2.131	1.5823	1.2442	0.694	0.1115	3.2461
miR-485-3p	24	GTCATACACGGCTCTCCTCTCTAA	45	25	61	44	15	20	3	4	5.1906	4.4169	6.2367	5.5155	1.4834	2.0737	0.347	0.4459	3.21371
miR-7975-3p	20	TCATCCGAGTCACGGCACCA	42	19	20	41	35	14	29	16	4.8446	3.3568	2.0448	5.1394	3.4613	1.4516	3.3545	1.7836	3.17957
miR-652-5p	23	ACAACCCTAGGAGAGGGTGCCAT	64	21	37	14	21	32	10	18	7.3822	3.7102	3.7829	1.7549	2.0768	3.3179	1.1567	2.0065	3.14851
miR-138-3p	21	GCTACTTCACAACACCAGGGT	165	14	2	7	7	5	7	5	19.0323	2.4735	0.2045	0.8775	0.6923	0.5184	0.8097	0.5574	3.1457
miR-150-5p	23	TCCCCCAACCCTTGTACCAGTGA	6	1	2	8	14	19	81	91	0.6921	0.1767	0.2045	1.0028	1.3845	1.97	9.3695	10.144	3.11801
miR-122-5p	24	TGGAGTGTGACAATGGTGTTTGTT	139	5	1	38	15	6	3	6	16.0333	0.8834	0.1022	4.7634	1.4834	0.6221	0.347	0.6688	3.11295
miR-1434-3p	23	CTGAAGAAATCTAAGGTCTGAGG	20	75	8	16	9	4	31	12	2.3069	13.2506	0.8179	2.0056	0.89	0.4147	3.5859	1.3377	3.07616
miR-873-5p	22	GCAGGAACTTGTGAGTCTCCTT	67	85	5	4	1	3	0	1	7.7283	15.0174	0.5112	0.5014	0.0989	0.3111	0.01	0.1115	3.03622
miR-4429-5p	21	AAAAGCTGGGTTGAGAGGCGA	26	64	22	13	16	14	11	15	2.999	11.3072	2.2493	1.6296	1.5823	1.4516	1.2724	1.6721	3.02044
miR-383-5p	22	CGCTCAGAAGGTGATTGTGGCT	64	76	8	7	4	3	3	2	7.3822	13.4273	0.8179	0.8775	0.3956	0.3111	0.347	0.2229	2.97269
miR-96-5p	23	TTTGGCACTAGCACATTTTTGCA	178	14	1	2	0	2	1	0	20.5318	2.4735	0.1022	0.2507	0.01	0.2074	0.1157	0.01	2.96266
miR-6525-5p	21	CCGGGGAAAGCAGGAGTGAGG	19	35	28	20	24	20	19	27	2.1916	6.1836	2.8628	2.507	2.3734	2.0737	2.1978	3.0098	2.92496
miR-16-3p	23	CCCGTATTAACTGTGCTGCTGAA	32	25	27	27	30	26	12	15	3.6911	4.4169	2.7605	3.3845	2.9668	2.6958	1.3881	1.6721	2.87197
miR-6516-5p	23	TTTGCAGTAACAGGTGTGAACAT	18	6	26	14	51	25	38	27	2.0763	1.0601	2.6583	1.7549	5.0436	2.5921	4.3956	3.0098	2.82384
miR-6134-3p	19	TGAGGTAGTAGGTTGTAGT	5	0	24	15	24	33	51	51	0.5767	0.01	2.4538	1.8803	2.3734	3.4216	5.8993	5.6851	2.78753
miR-431-3p	20	TGCAGGTCGTCTTGCAGGGC	28	21	59	24	20	23	5	12	3.2297	3.7102	6.0323	3.0084	1.9779	2.3847	0.5784	1.3377	2.78241
miR-4488-5p	18	GGGGGGCGGGCGCCGGCG	15	66	8	8	5	1	6	45	1.7302	11.6606	0.8179	1.0028	0.4945	0.1037	0.694	5.0163	2.69
miR-204-5p	24	TTCCCTTTGTCATCCTATGCCTGT	66	24	23	10	13	11	14	17	7.6129	4.2402	2.3516	1.2535	1.2856	1.1405	1.6194	1.895	2.67484
miR-22-5p	23	AGTTCTTCAGTGGCAAGCTTTAA	21	9	22	14	30	28	43	22	2.4223	1.5901	2.2493	1.7549	2.9668	2.9032	4.9739	2.4524	2.66411
miR-880-3p	22	TACTCCATCCTCTCTGAGTAGA	0	119	0	0	0	0	0	0	0.01	21.0244	0.01	0.01	0.01	0.01	0.01	0.01	2.6368
miR-410-5p	22	AGGTTGTCTGTGATGAGTTCGT	15	21	63	26	23	32	2	1	1.7302	3.7102	6.4412	3.2591	2.2746	3.3179	0.2313	0.1115	2.6345
miR-6516-3p	22	ATCATGTATGATACTGCAAACA	31	3	20	28	37	19	27	16	3.5758	0.53	2.0448	3.5098	3.6591	1.97	3.1232	1.7836	2.52454
miR-377-3p	22	CTAACACAAAGGCAACTTTTGT	17	6	39	8	49	48	12	8	1.9609	1.0601	3.9874	1.0028	4.8458	4.9768	1.3881	0.8918	2.51421
miR-188-3p	22	CTCCCACATGCAGGGTTTGCTT	23	12	42	21	22	32	8	9	2.653	2.1201	4.2942	2.6324	2.1757	3.3179	0.9254	1.0033	2.39025
miR-4171-5p	20	TGACTCTCTTAAGGTAGCCA	28	14	3	34	31	13	25	13	3.2297	2.4735	0.3067	4.262	3.0657	1.3479	2.8918	1.4491	2.3783
miR-544-5p	21	TACTGTTAAAAGGCAGATTCT	38	10	31	18	28	20	9	9	4.3832	1.7668	3.1695	2.2563	2.769	2.0737	1.0411	1.0033	2.30786
miR-93-3p	24	ACTGCTGAGCCAGCACTTCCCGTT	29	34	29	14	13	10	14	3	3.3451	6.007	2.965	1.7549	1.2856	1.0368	1.6194	0.3344	2.29352
miR-330-3p	24	CAAAGCACACGGCCTGCAGAGAGT	46	28	25	21	12	2	8	5	5.306	4.9469	2.556	2.6324	1.1867	0.2074	0.9254	0.5574	2.28978
miR-7865-5p	19	CAGGGAGGGCAGGGGAGGG	34	29	17	21	13	26	2	6	3.9218	5.1236	1.7381	2.6324	1.2856	2.6958	0.2313	0.6688	2.28717
miR-15-3p	23	CGAATCATTATTTGCTGCTCTAT	32	1	32	39	22	23	7	7	3.6911	0.1767	3.2717	4.8887	2.1757	2.3847	0.8097	0.7803	2.27232
miR-2355-5p	22	ATCCCCAGATACAATGGACAAT	29	6	24	17	20	16	19	28	3.3451	1.0601	2.4538	2.131	1.9779	1.6589	2.1978	3.1212	2.24322
miR-195-3p	24	CCAATATTGGCTGTGCTGCTCCAT	2	1	2	4	38	35	44	35	0.2307	0.1767	0.2045	0.5014	3.758	3.6289	5.0896	3.9016	2.18642
miR-342-5p	25	AGGGGTGCTATCTGTGGTTGAGGAA	34	42	20	11	4	8	6	5	3.9218	7.4204	2.0448	1.3789	0.3956	0.8295	0.694	0.5574	2.1553
miR-329-5p	24	GAGGTTTTCTAGGTCTCCGTTTCA	20	30	19	22	14	15	5	11	2.3069	5.3003	1.9426	2.7577	1.3845	1.5553	0.5784	1.2262	2.13149
miR-101-5p	22	TCGGTTATCATGGTACCGATGC	16	14	23	18	10	14	23	26	1.8456	2.4735	2.3516	2.2563	0.9889	1.4516	2.6605	2.8983	2.11579
miR-7-3p	22	AAACAAATCACAGTCTGCCATA	28	2	14	11	15	14	27	35	3.2297	0.3534	1.4314	1.3789	1.4834	1.4516	3.1232	3.9016	2.04415
miR-2285-5p	22	AAAAAGTTGATTTAGGTTTTTC	30	18	20	14	11	8	20	13	3.4604	3.1802	2.0448	1.7549	1.0878	0.8295	2.3135	1.4491	2.01503
miR-743-3p	22	GAAAGACACCAAGCTGAGTAGA	0	90	0	0	0	0	0	0	0.01	15.9008	0.01	0.01	0.01	0.01	0.01	0.01	1.99635
miR-8903-5p	22	TCTTGGGCCCCACCCCTGGAGA	27	28	28	13	9	13	7	3	3.1144	4.9469	2.8628	1.6296	0.89	1.3479	0.8097	0.3344	1.99196
miR-1384-3p	19	TGCAATTTTTGGAAAAAAG	28	46	6	9	10	6	3	6	3.2297	8.1271	0.6135	1.1282	0.9889	0.6221	0.347	0.6688	1.96566
miR-505-3p	22	AGTCAACACTTGCTGGTTTCCT	31	31	23	9	9	13	4	3	3.5758	5.4769	2.3516	1.1282	0.89	1.3479	0.4627	0.3344	1.94594
miR-153-5p	23	GTCATTTTTGTGATGTTGCAGCT	123	1	1	3	3	1	0	1	14.1877	0.1767	0.1022	0.3761	0.2967	0.1037	0.01	0.1115	1.92057
miR-7477-5p	18	GCGCGAAGCGGGGCTGGG	32	7	1	24	13	5	12	36	3.6911	1.2367	0.1022	3.0084	1.2856	0.5184	1.3881	4.013	1.90544
miR-9298-3p	19	TGCTTGTCATGTTCTGATT	18	57	4	7	7	5	3	2	2.0763	10.0705	0.409	0.8775	0.6923	0.5184	0.347	0.2229	1.90174
miR-27-5p	22	AGGTCTTAGCTGCTTGTGAGCA	9	29	9	6	19	16	15	18	1.0381	5.1236	0.9202	0.7521	1.879	1.6589	1.7351	2.0065	1.88919
miR-134-3p	23	TCTGGGCTGCCTCGTCACCAACT	18	3	46	23	17	23	1	6	2.0763	0.53	4.7031	2.8831	1.6812	2.3847	0.1157	0.6688	1.88036
miR-2981-3p	18	CGAGGCGGGCGGGCGGGG	9	17	9	10	21	16	18	27	1.0381	3.0035	0.9202	1.2535	2.0768	1.6589	2.0821	3.0098	1.88036
miR-1197-3p	23	TAGGACACATGGTCTACTTCTTT	36	7	9	24	17	24	8	5	4.1525	1.2367	0.9202	3.0084	1.6812	2.4884	0.9254	0.5574	1.87128
miR-8159-5p	23	TCAGTAACTGGAATCTGTCCCTG	2	0	0	99	21	0	0	1	0.2307	0.01	0.01	12.4098	2.0768	0.01	0.01	0.1115	1.8586
miR-7144-5p	22	ACTTTCCCGGGACTTGGAGCGC	28	34	23	12	9	4	2	0	3.2297	6.007	2.3516	1.5042	0.89	0.4147	0.2313	0.01	1.82981
miR-3958-5p	22	CGGTTGTCCGTGATGTATTTGC	9	10	33	13	23	18	10	13	1.0381	1.7668	3.374	1.6296	2.2746	1.8663	1.1567	1.4491	1.8194
miR-212-5p	23	ACCTTGGCTCTAGACTGCTTACT	41	14	20	19	14	5	3	4	4.7292	2.4735	2.0448	2.3817	1.3845	0.5184	0.347	0.4459	1.79062
miR-3431-3p	22	AATCTAGAGGACTGACTGAAAT	24	6	36	14	16	12	12	7	2.7683	1.0601	3.6807	1.7549	1.5823	1.2442	1.3881	0.7803	1.78236
miR-79-5p	23	CCTTTGGTTATCTAGCTGTATGT	116	0	2	2	1	0	1	0	13.3803	0.01	0.2045	0.2507	0.0989	0.01	0.1157	0.01	1.76001
miR-223-3p	24	TGTCAGTTTGTCAAATACCCCAAT	34	10	10	9	21	7	20	10	3.9218	1.7668	1.0224	1.1282	2.0768	0.7258	2.3135	1.1147	1.75875
miR-211-5p	21	TTCTTTTGTCATCCTATGCCT	34	13	9	12	11	9	13	17	3.9218	2.2968	0.9202	1.5042	1.0878	0.9332	1.5038	1.895	1.75785
miR-2331-3p	23	ACCCTGCAGCCAAAGAAGCTACT	20	18	16	9	12	22	11	9	2.3069	3.1802	1.6359	1.1282	1.1867	2.2811	1.2724	1.0033	1.74934
miR-3546-3p	22	ATAACCCGGGCCAAAAGCTCGC	17	54	4	5	0	0	3	9	1.9609	9.5405	0.409	0.6268	0.01	0.01	0.347	1.0033	1.73844
miR-628-5p	24	ATGCTGACATATTTACTAGAGGAA	43	6	9	13	10	9	17	13	4.9599	1.0601	0.9202	1.6296	0.9889	0.9332	1.9664	1.4491	1.73843
miR-1388-5p	23	AGGACTGTCCAACCTGAGAATGT	19	15	13	10	17	6	22	14	2.1916	2.6501	1.3291	1.2535	1.6812	0.6221	2.5448	1.5606	1.72913
miR-1224-5p	25	GTGAGGACTCGGGAGGTGGAGGGTT	60	33	0	3	2	1	1	0	6.9208	5.8303	0.01	0.3761	0.1978	0.1037	0.1157	0.01	1.69555
miR-490-5p	22	CCATGGATCTCCAGGTGGGTCT	34	39	4	10	7	2	0	1	3.9218	6.8903	0.409	1.2535	0.6923	0.2074	0.01	0.1115	1.68697
miR-449-5p	23	TGGCAGTGTATTGTTAGCTGGTA	46	27	11	10	4	3	0	0	5.306	4.7702	1.1247	1.2535	0.3956	0.3111	0.01	0.01	1.64764
miR-6528-5p	20	AGAGGGAAGAGGGAAGGAGG	12	46	15	7	5	4	1	1	1.3842	8.1271	1.5336	0.8775	0.4945	0.4147	0.1157	0.1115	1.63235
miR-129-5p	24	CTTTTTGCGGTCTGGGCTTGCAAT	27	16	31	25	5	2	0	0	3.1144	2.8268	3.1695	3.1338	0.4945	0.2074	0.01	0.01	1.6208
miR-501-3p	23	ATGCACCAGGGCAAGGATTCTGT	8	7	23	13	11	13	24	14	0.9228	1.2367	2.3516	1.6296	1.0878	1.3479	2.7762	1.5606	1.61415
miR-210-5p	23	AGCCACTGCCCACCGCACACTGA	20	22	5	5	9	7	15	19	2.3069	3.8869	0.5112	0.6268	0.89	0.7258	1.7351	2.118	1.60009
miR-663-5p	18	GGGGGGGCGCGGCGGGAC	3	29	13	12	8	11	14	6	0.346	5.1236	1.3291	1.5042	0.7911	1.1405	1.6194	0.6688	1.56534
miR-352-3p	20	TGAGTAGTAGGTTGTATAGT	7	0	18	19	9	18	22	17	0.8074	0.01	1.8404	2.3817	0.89	1.8663	2.5448	1.895	1.52945
miR-2403-3p	23	CTCGGGAAGCTAGCTGGCCTTGT	29	20	17	6	8	9	6	4	3.3451	3.5335	1.7381	0.7521	0.7911	0.9332	0.694	0.4459	1.52913
miR-31-3p	23	TGCTATGCCAACATATTGCCATC	74	17	0	2	2	0	1	0	8.5357	3.0035	0.01	0.2507	0.1978	0.01	0.1157	0.01	1.51667
miR-3178-5p	18	GGGGCGCGGCCGGAAAGG	16	32	4	8	7	3	7	12	1.8456	5.6536	0.409	1.0028	0.6923	0.3111	0.8097	1.3377	1.50772
miR-323-5p	22	AGGTGGTCCGTGGCGCGTTCGT	8	34	19	6	3	13	1	6	0.9228	6.007	1.9426	0.7521	0.2967	1.3479	0.1157	0.6688	1.5067
miR-432-3p	23	CTGGATGGCTCCTCCATGTCTAA	24	15	18	8	9	22	3	2	2.7683	2.6501	1.8404	1.0028	0.89	2.2811	0.347	0.2229	1.50032
miR-205-3p	20	GATTTCAGTGGAGTGAAGCT	40	39	0	2	0	0	0	0	4.6139	6.8903	0.01	0.2507	0.01	0.01	0.01	0.01	1.47561
miR-935-3p	22	CAGTTACCGCTTCCGCTACCGC	38	1	6	9	16	17	8	11	4.3832	0.1767	0.6135	1.1282	1.5823	1.7626	0.9254	1.2262	1.47476
miR-2288-3p	21	TGAGGTAGTAGGTGTGTGGTT	11	6	7	8	12	11	26	19	1.2688	1.0601	0.7157	1.0028	1.1867	1.1405	3.0075	2.118	1.43751
miR-105-3p	22	ACGGATGTTTGAGCATGTGCTT	24	4	29	15	15	7	4	3	2.7683	0.7067	2.965	1.8803	1.4834	0.7258	0.4627	0.3344	1.41582
miR-1839-3p	23	AGACCTACTTATCTACCAACAGC	29	4	18	8	15	9	10	7	3.3451	0.7067	1.8404	1.0028	1.4834	0.9332	1.1567	0.7803	1.40607
miR-490-3p	25	CAACCTGGAGGACTCCATGCTGTTT	20	16	12	14	11	13	4	1	2.3069	2.8268	1.2269	1.7549	1.0878	1.3479	0.4627	0.1115	1.39068
miR-881-3p	22	AACTGTGTCTTTTCTGAATAGA	0	62	1	0	0	0	0	0	0.01	10.9539	0.1022	0.01	0.01	0.01	0.01	0.01	1.38951
miR-1434-5p	24	GTACATGATGACTGAAATTTCTTC	22	3	16	7	6	4	21	18	2.5376	0.53	1.6359	0.8775	0.5934	0.4147	2.4291	2.0065	1.37809
miR-6126-5p	18	GGGAAGGCCCGGCGGGGA	14	17	2	18	6	3	3	22	1.6149	3.0035	0.2045	2.2563	0.5934	0.3111	0.347	2.4524	1.34789
miR-2448-5p	22	CTGTGGATACAACCAAACACGG	21	22	16	6	6	8	3	0	2.4223	3.8869	1.6359	0.7521	0.5934	0.8295	0.347	0.01	1.30964
miR-1249-3p	24	ACGCCCTTCCCCCCCTTCTTCAAT	19	28	1	3	9	8	2	7	2.1916	4.9469	0.1022	0.3761	0.89	0.8295	0.2313	0.7803	1.29349
miR-1895-3p	20	TGAGGAGGACGAGGAGGACG	8	32	2	9	10	5	1	7	0.9228	5.6536	0.2045	1.1282	0.9889	0.5184	0.1157	0.7803	1.28905
miR-3962-3p	21	TGGGTAGTAGTTTGTACAGTT	6	5	25	12	6	24	8	6	0.6921	0.8834	2.556	1.5042	0.5934	2.4884	0.9254	0.6688	1.28896
miR-7857-5p	21	TAGCCAGTTGGGGAAGAATGC	20	12	21	16	0	4	4	4	2.3069	2.1201	2.1471	2.0056	0.01	0.4147	0.4627	0.4459	1.23913
miR-425-3p	24	ATCGGGAATGTCGTGTCCGCCCTT	7	12	13	11	13	10	4	12	0.8074	2.1201	1.3291	1.3789	1.2856	1.0368	0.4627	1.3377	1.21979
miR-3955-3p	25	TGGGATTTTAGTCCATCATAGAGCT	4	2	7	12	24	13	11	15	0.4614	0.3534	0.7157	1.5042	2.3734	1.3479	1.2724	1.6721	1.21256
miR-508-3p	21	ATTGTCACCTTCTTGAGTGGA	26	21	11	3	4	5	2	2	2.999	3.7102	1.1247	0.3761	0.3956	0.5184	0.2313	0.2229	1.19728
miR-197-3p	24	TTCACCACCTTCTCCACCCAGCAT	24	5	12	5	10	9	10	8	2.7683	0.8834	1.2269	0.6268	0.9889	0.9332	1.1567	0.8918	1.1845
miR-1193-3p	22	TAGGTCACCCGTTTGACTATCT	18	2	13	11	17	15	7	2	2.0763	0.3534	1.3291	1.3789	1.6812	1.5553	0.8097	0.2229	1.17585
miR-340-3p	24	TCCGTCTCAGTTACTTTATAGCCT	19	4	14	12	8	17	2	6	2.1916	0.7067	1.4314	1.5042	0.7911	1.7626	0.2313	0.6688	1.16096
miR-2332-3p	23	GCTTTAAGGTCTTGGAGACAAAG	3	30	15	8	2	2	2	4	0.346	5.3003	1.5336	1.0028	0.1978	0.2074	0.2313	0.4459	1.15814
miR-664-5p	23	CAGGCTGGGGTGTGTGTGGATGT	7	4	2	4	14	2	19	28	0.8074	0.7067	0.2045	0.5014	1.3845	0.2074	2.1978	3.1212	1.14136
miR-433-5p	23	TACGGTGAGCCTGTCATTGTTCT	8	4	22	17	9	14	2	3	0.9228	0.7067	2.2493	2.131	0.89	1.4516	0.2313	0.3344	1.11464
miR-25-5p	23	AGGCGGAGACTTGGGCAATTGCC	10	28	10	5	3	3	2	2	1.1535	4.9469	1.0224	0.6268	0.2967	0.3111	0.2313	0.2229	1.10145
miR-3607-3p	20	CCTGTAAACGCTTTCTGATG	4	28	2	4	6	3	7	6	0.4614	4.9469	0.2045	0.5014	0.5934	0.3111	0.8097	0.6688	1.06215
miR-380-5p	23	CTGGTTGACCACAGAACATGCGA	6	9	15	7	10	14	5	7	0.6921	1.5901	1.5336	0.8775	0.9889	1.4516	0.5784	0.7803	1.06156
miR-2483-3p	21	CACATCTGGTTGGTTGAGAGA	16	13	16	10	7	6	1	0	1.8456	2.2968	1.6359	1.2535	0.6923	0.6221	0.1157	0.01	1.05899
miR-3059-5p	22	TTTCCTCTCTGCCCCATAGGGT	33	18	4	3	1	1	4	0	3.8065	3.1802	0.409	0.3761	0.0989	0.1037	0.4627	0.01	1.05589
miR-2483-5p	22	TGTCAACCATCCAGCTGTTTGA	24	13	12	6	7	2	2	1	2.7683	2.2968	1.2269	0.7521	0.6923	0.2074	0.2313	0.1115	1.03582
miR-494-5p	23	AGGTTATCCGTGTTGTCTTCTCA	11	7	14	11	13	7	3	2	1.2688	1.2367	1.4314	1.3789	1.2856	0.7258	0.347	0.2229	0.987138
miR-144-5p	23	TGGGATATCATCATATACTGTAG	5	1	13	14	10	14	5	9	0.5767	0.1767	1.3291	1.7549	0.9889	1.4516	0.5784	1.0033	0.98245
miR-1623-5p	19	CAGGCACAGACAGGCAGTT	19	17	8	8	4	3	0	1	2.1916	3.0035	0.8179	1.0028	0.3956	0.3111	0.01	0.1115	0.9805
miR-457-5p	23	TAGCAGCACATAAATATTGGAGA	10	0	4	10	11	8	11	16	1.1535	0.01	0.409	1.2535	1.0878	0.8295	1.2724	1.7836	0.974912
miR-3432-3p	23	AGCAACTAAAGATCCCTCAGGCA	11	7	9	8	8	2	9	10	1.2688	1.2367	0.9202	1.0028	0.7911	0.2074	1.0411	1.1147	0.94785
miR-466-3p	22	CATGCACACGCACATACACACA	4	9	10	5	22	6	4	5	0.4614	1.5901	1.0224	0.6268	2.1757	0.6221	0.4627	0.5574	0.939825
miR-656-3p	21	AATATTATACAGTCGACCTCT	10	0	18	8	15	9	0	9	1.1535	0.01	1.8404	1.0028	1.4834	0.9332	0.01	1.0033	0.929575
miR-3960-3p	18	CGGCGGCGGCGGCGGCGG	5	20	3	8	8	5	1	5	0.5767	3.5335	0.3067	1.0028	0.7911	0.5184	0.1157	0.5574	0.925288
miR-72-5p	24	AGGCAAGATGCTGGCATAGCTGAA	13	27	2	2	3	0	2	1	1.4995	4.7702	0.2045	0.2507	0.2967	0.01	0.2313	0.1115	0.9218
miR-2435-5p	22	AAAACTAGAATGAACTTTTTGG	9	13	13	7	2	7	6	1	1.0381	2.2968	1.3291	0.8775	0.1978	0.7258	0.694	0.1115	0.908825
miR-1338-5p	23	AGGACTGTCCAACCTGAGAATGA	12	12	4	6	8	1	9	6	1.3842	2.1201	0.409	0.7521	0.7911	0.1037	1.0411	0.6688	0.908763
miR-129-3p	22	AAGCCCTTACCCCAAAAAGCAC	20	5	20	7	6	4	0	0	2.3069	0.8834	2.0448	0.8775	0.5934	0.4147	0.01	0.01	0.892587
miR-4787-5p	18	GGCGGGGCCGGCGGCGGC	6	25	2	7	4	2	1	2	0.6921	4.4169	0.2045	0.8775	0.3956	0.2074	0.1157	0.2229	0.891575
miR-874-5p	23	TGGCCCCACGCACCAGGGTAAGA	8	13	7	11	6	3	4	4	0.9228	2.2968	0.7157	1.3789	0.5934	0.3111	0.4627	0.4459	0.890912
miR-100-3p	23	CAAGCTTGTGTCTATAGGTATGA	18	5	7	6	5	8	4	8	2.0763	0.8834	0.7157	0.7521	0.4945	0.8295	0.4627	0.8918	0.88825
miR-32-3p	21	CAATTTAGTGTGTGTGATATT	19	1	13	6	7	7	7	3	2.1916	0.1767	1.3291	0.7521	0.6923	0.7258	0.8097	0.3344	0.876463
miR-582-5p	22	TTACAGTTGTTCAACCAGTTAA	19	8	9	10	5	2	2	2	2.1916	1.4134	0.9202	1.2535	0.4945	0.2074	0.2313	0.2229	0.86685
miR-885-5p	22	TCCATTACACTACCCTGCCTCT	45	4	2	2	0	1	0	4	5.1906	0.7067	0.2045	0.2507	0.01	0.1037	0.01	0.4459	0.865263
miR-671-3p	23	TCCGGTTCTCAGGGCTCCACCAA	9	14	7	2	5	6	7	4	1.0381	2.4735	0.7157	0.2507	0.4945	0.6221	0.8097	0.4459	0.856275
miR-741-3p	23	TGAGAGATGCCATTCTATGTAGA	0	38	0	0	0	0	0	0	0.01	6.7137	0.01	0.01	0.01	0.01	0.01	0.01	0.847962
miR-758-5p	22	TGGTTGACCAGAGAGCACACGT	2	7	21	6	4	18	0	1	0.2307	1.2367	2.1471	0.7521	0.3956	1.8663	0.01	0.1115	0.84375
miR-2311-5p	23	TACTGAAACTGGGCTCGTAGTGT	9	6	7	6	3	3	13	9	1.0381	1.0601	0.7157	0.7521	0.2967	0.3111	1.5038	1.0033	0.835113
miR-4770-3p	19	TGAGATGAAGCTGTAGCTC	5	4	11	2	8	9	14	6	0.5767	0.7067	1.1247	0.2507	0.7911	0.9332	1.6194	0.6688	0.833912
miR-496-5p	20	AAGTCGGGTACTCGAATGGA	8	8	14	10	10	4	1	1	0.9228	1.4134	1.4314	1.2535	0.9889	0.4147	0.1157	0.1115	0.831488
miR-194-3p	22	CCAGTGGGGCTGCTGTTATCTG	14	5	8	7	7	5	5	6	1.6149	0.8834	0.8179	0.8775	0.6923	0.5184	0.5784	0.6688	0.83145
miR-3613-3p	22	ACAAAAAAAAAAGCCCAACCCT	12	2	4	3	13	5	11	9	1.3842	0.3534	0.409	0.3761	1.2856	0.5184	1.2724	1.0033	0.8253
miR-149-3p	22	GAGGGAGGGACGGGGGCTGTGC	10	22	7	3	0	3	1	0	1.1535	3.8869	0.7157	0.3761	0.01	0.3111	0.1157	0.01	0.822375
miR-191-3p	23	CTGCGCTTGGATTTCGTTCCCTT	7	6	7	6	7	6	5	11	0.8074	1.0601	0.7157	0.7521	0.6923	0.6221	0.5784	1.2262	0.806787
miR-2683-3p	23	TGATTGGAAGACACTCTGCAACT	7	5	2	9	8	7	5	11	0.8074	0.8834	0.2045	1.1282	0.7911	0.7258	0.5784	1.2262	0.793125
miR-98-3p	22	CTCTACAACTTACTACTTTCCT	13	4	14	6	7	7	2	2	1.4995	0.7067	1.4314	0.7521	0.6923	0.7258	0.2313	0.2229	0.78275
miR-470-3p	22	AACCAGTACCTTTCTGAGAAGA	0	35	0	0	0	0	0	0	0.01	6.1836	0.01	0.01	0.01	0.01	0.01	0.01	0.7817
miR-1912-3p	21	TACCCAGAGCGTGCAGTGTGA	17	15	3	6	1	3	0	0	1.9609	2.6501	0.3067	0.7521	0.0989	0.3111	0.01	0.01	0.762475
miR-470-5p	23	TTCTTGGACTGGCACTGGTGAGT	0	34	0	0	0	0	0	0	0.01	6.007	0.01	0.01	0.01	0.01	0.01	0.01	0.759625
miR-383-3p	21	CCCCAGCACTGCCTGGTCAGA	23	16	2	1	0	1	1	0	2.653	2.8268	0.2045	0.1254	0.01	0.1037	0.1157	0.01	0.756138
miR-722-3p	21	TTTTGCAGAAACGTTTCAGAT	6	0	1	26	7	2	3	6	0.6921	0.01	0.1022	3.2591	0.6923	0.2074	0.347	0.6688	0.747363
miR-421-5p	22	GGACTCATTAAATGTTTGTTGA	8	7	9	6	9	4	3	4	0.9228	1.2367	0.9202	0.7521	0.89	0.4147	0.347	0.4459	0.741175
miR-6090-3p	18	GGGGGGGCGCGGGGCGGG	0	23	5	4	0	2	2	2	0.01	4.0635	0.5112	0.5014	0.01	0.2074	0.2313	0.2229	0.719712
miR-107-5p	24	AGCTTCTTTACAGTGTTGCCTTGA	12	10	6	5	7	6	0	0	1.3842	1.7668	0.6135	0.6268	0.6923	0.6221	0.01	0.01	0.715712
miR-3966-5p	22	CAGCTGCCAGCTGAAGAACTGT	0	7	2	18	7	2	3	5	0.01	1.2367	0.2045	2.2563	0.6923	0.2074	0.347	0.5574	0.68895
miR-7705-5p	22	AATAGCTCAGAATGTCACTTCT	10	1	9	5	4	6	9	5	1.1535	0.1767	0.9202	0.6268	0.3956	0.6221	1.0411	0.5574	0.686675
miR-182-3p	22	GGCGGTTCTAGACTTGCCAACT	13	21	0	1	0	0	1	0	1.4995	3.7102	0.01	0.1254	0.01	0.01	0.1157	0.01	0.68635
miR-6536-5p	21	TTTAAGTACACGATGAACTGC	3	1	4	3	6	6	12	14	0.346	0.1767	0.409	0.3761	0.5934	0.6221	1.3881	1.5606	0.684
miR-3607-5p	24	TGCATATGATGAAGCAAATCAGTA	10	8	14	4	2	3	2	2	1.1535	1.4134	1.4314	0.5014	0.1978	0.3111	0.2313	0.2229	0.68285
miR-34-3p	22	AATCACTAACTCCACTGCCATC	6	14	2	7	3	1	2	5	0.6921	2.4735	0.2045	0.8775	0.2967	0.1037	0.2313	0.5574	0.679588
miR-668-5p	23	GTAAGTGCGTCTCGGGTGAGCAT	7	3	10	6	9	9	2	2	0.8074	0.53	1.0224	0.7521	0.89	0.9332	0.2313	0.2229	0.673663
miR-6535-5p	22	TAGGGGGAGCGGTTGGAGGACT	10	4	6	6	5	3	4	8	1.1535	0.7067	0.6135	0.7521	0.4945	0.3111	0.4627	0.8918	0.673238
miR-377-5p	23	AGAGGTTGCCCTTGGTGAATTCT	4	6	6	0	10	13	5	2	0.4614	1.0601	0.6135	0.01	0.9889	1.3479	0.5784	0.2229	0.660388
miR-301-5p	19	TGGCTCTGACGGTGTTGCT	9	10	9	2	3	4	1	2	1.0381	1.7668	0.9202	0.2507	0.2967	0.4147	0.1157	0.2229	0.628225
miR-4306-3p	19	TGGAGAGAAAGGCAGTTGA	9	8	2	6	6	4	1	4	1.0381	1.4134	0.2045	0.7521	0.5934	0.4147	0.1157	0.4459	0.622225
miR-677-5p	22	CTCACTGATGAGCAGCTTCTGA	3	4	18	4	2	2	4	6	0.346	0.7067	1.8404	0.5014	0.1978	0.2074	0.4627	0.6688	0.6164
miR-735-3p	18	CCCACTGCTAAATTTGAC	9	2	10	5	1	1	1	14	1.0381	0.3534	1.0224	0.6268	0.0989	0.1037	0.1157	1.5606	0.61495
miR-7911-5p	18	CTCCCGGCCAATGCACCA	10	2	0	7	9	2	10	2	1.1535	0.3534	0.01	0.8775	0.89	0.2074	1.1567	0.2229	0.608925
miR-217-5p	23	ATACTGCATCAGGAACTGATTGT	16	5	1	7	6	3	1	0	1.8456	0.8834	0.1022	0.8775	0.5934	0.3111	0.1157	0.01	0.592363
miR-152-5p	21	AGGTTCTGTGATACACTCCGA	7	9	2	3	7	4	3	2	0.8074	1.5901	0.2045	0.3761	0.6923	0.4147	0.347	0.2229	0.581875
miR-224-3p	22	CAATGGTACCCTAGTGACTACT	3	5	3	7	6	9	3	3	0.346	0.8834	0.3067	0.8775	0.5934	0.9332	0.347	0.3344	0.5777
miR-7704-5p	18	CGGGGTCCGCGGCGATGT	12	5	2	8	6	2	0	3	1.3842	0.8834	0.2045	1.0028	0.5934	0.2074	0.01	0.3344	0.577512
miR-7845-5p	20	AAGGGACTGGGAGGGTGGTG	10	14	5	0	1	1	2	0	1.1535	2.4735	0.5112	0.01	0.0989	0.1037	0.2313	0.01	0.574013
miR-23-5p	23	GGGGTTCCTGGGGATGGGATTTT	5	14	4	2	2	2	2	2	0.5767	2.4735	0.409	0.2507	0.1978	0.2074	0.2313	0.2229	0.571163
miR-664-3p	24	TATTCATTTATCTCCCAGCCTACT	4	0	1	3	2	2	12	16	0.4614	0.01	0.1022	0.3761	0.1978	0.2074	1.3881	1.7836	0.565825
miR-3064-5p	21	TCTGGCTGTTGTGGTGTGCAA	11	6	4	4	7	3	1	1	1.2688	1.0601	0.409	0.5014	0.6923	0.3111	0.1157	0.1115	0.558737
miR-760-5p	24	CCCCTCAGTCCACCAGAGCCCGGA	5	13	5	4	1	3	0	1	0.5767	2.2968	0.5112	0.5014	0.0989	0.3111	0.01	0.1115	0.5522
miR-1193-5p	20	TGGTAGACCGGTGACGTGCA	10	3	6	3	7	3	4	2	1.1535	0.53	0.6135	0.3761	0.6923	0.3111	0.4627	0.2229	0.545262
miR-9182-5p	22	TTTTGCACAAAGAGTCTCATGT	6	1	8	8	3	2	5	5	0.6921	0.1767	0.8179	1.0028	0.2967	0.2074	0.5784	0.5574	0.541175
miR-3976-5p	18	GATATAGACAGCAGGACG	9	0	2	4	6	0	1	16	1.0381	0.01	0.2045	0.5014	0.5934	0.01	0.1157	1.7836	0.532088
miR-2331-5p	23	GGCTTCTGTGCCTGCAGATGTCT	4	17	1	2	0	2	1	0	0.4614	3.0035	0.1022	0.2507	0.01	0.2074	0.1157	0.01	0.520112
miR-1338-3p	22	ATCTCAGGTTCGTCAGCCCGTT	3	4	2	7	2	3	8	5	0.346	0.7067	0.2045	0.8775	0.1978	0.3111	0.9254	0.5574	0.5158
miR-3154-3p	21	CAGAAGGGGAGTTGGAGCAGA	8	2	2	9	5	7	0	2	0.9228	0.3534	0.2045	1.1282	0.4945	0.7258	0.01	0.2229	0.507763
miR-1298-3p	23	TACATCTGGGCAACTGATTGAAC	13	6	5	6	0	1	0	0	1.4995	1.0601	0.5112	0.7521	0.01	0.1037	0.01	0.01	0.494575
miR-2411-5p	24	TGTGGAGTGACTGTCAGATGCAGT	4	2	2	7	5	3	5	6	0.4614	0.3534	0.2045	0.8775	0.4945	0.3111	0.5784	0.6688	0.4937
miR-103-5p	24	CGCTTCTTTACAGTGCTGCCTTGT	7	8	4	3	3	3	2	0	0.8074	1.4134	0.409	0.3761	0.2967	0.3111	0.2313	0.01	0.481875
miR-7857-3p	23	ATTGTTCTCCAACCTGGCTCTTT	4	4	7	8	4	0	1	4	0.4614	0.7067	0.7157	1.0028	0.3956	0.01	0.1157	0.4459	0.481725
miR-1454-3p	19	TGATGAAACTTTGGATCCC	6	0	19	7	1	1	1	0	0.6921	0.01	1.9426	0.8775	0.0989	0.1037	0.1157	0.01	0.481312
miR-4600-5p	18	CGTCGCCCGCGTTCCCCC	8	0	1	10	3	1	1	9	0.9228	0.01	0.1022	1.2535	0.2967	0.1037	0.1157	1.0033	0.475988
miR-889-3p	21	TTAATATCGGACAGCCATTAT	0	1	0	0	13	20	2	0	0.01	0.1767	0.01	0.01	1.2856	2.0737	0.2313	0.01	0.475913
miR-2424-3p	25	ACCGATCTTTGGTAATCTGATGGCT	10	4	6	2	4	4	2	0	1.1535	0.7067	0.6135	0.2507	0.3956	0.4147	0.2313	0.01	0.472
miR-33-3p	23	CAATGTTTCCACAGTGCATCATT	3	2	6	6	2	5	6	2	0.346	0.3534	0.6135	0.7521	0.1978	0.5184	0.694	0.2229	0.462263
miR-5627-3p	18	CTCCCCGGCGCCGCTCGT	10	5	0	7	2	0	1	4	1.1535	0.8834	0.01	0.8775	0.1978	0.01	0.1157	0.4459	0.461725
miR-8109-5p	19	CGCGTGCCGGCCGGGGGAC	1	19	0	1	0	0	0	0	0.1153	3.3568	0.01	0.1254	0.01	0.01	0.01	0.01	0.455937
miR-3120-3p	21	CACAGCAAGTGTAGACAGGCA	8	4	2	4	3	5	0	4	0.9228	0.7067	0.2045	0.5014	0.2967	0.5184	0.01	0.4459	0.4508
miR-4286-5p	19	ACCCCACTCCTGGTACCAT	14	0	2	5	0	0	0	10	1.6149	0.01	0.2045	0.6268	0.01	0.01	0.01	1.1147	0.450113
miR-885-3p	21	AGGCAGCGGGGTGTAGTGGAT	16	8	0	0	0	0	1	1	1.8456	1.4134	0.01	0.01	0.01	0.01	0.1157	0.1115	0.440775
miR-448-3p	21	TTGCATATGTAGGATGTCCCA	15	4	2	5	1	1	0	0	1.7302	0.7067	0.2045	0.6268	0.0989	0.1037	0.01	0.01	0.43635
miR-4459-5p	21	GGAGGAGGAGGAGGAGGAGGT	6	8	1	3	2	0	3	3	0.6921	1.4134	0.1022	0.3761	0.1978	0.01	0.347	0.3344	0.434125
miR-184-3p	24	TGGACGGAGAACTGATAAGGGTTT	9	11	0	1	1	0	1	1	1.0381	1.9434	0.01	0.1254	0.0989	0.01	0.1157	0.1115	0.431625
miR-4324-3p	20	ACCCTGAGACCCTAACTTGA	4	5	0	4	1	5	3	5	0.4614	0.8834	0.01	0.5014	0.0989	0.5184	0.347	0.5574	0.422237
miR-285-3p	23	TAGCACCATTTGAAATCAGTCCA	1	0	2	0	3	0	12	12	0.1153	0.01	0.2045	0.01	0.2967	0.01	1.3881	1.3377	0.421538
miR-872-5p	21	AAGGTTACTTGTTAGTTCAGG	0	18	0	0	1	0	0	0	0.01	3.1802	0.01	0.01	0.0989	0.01	0.01	0.01	0.417388
miR-2295-3p	21	TCGGGGTCGGAGGAAGGTTCT	9	8	4	0	1	3	0	0	1.0381	1.4134	0.409	0.01	0.0989	0.3111	0.01	0.01	0.412562
miR-1261-5p	19	ATGGATAAGGCACTGGCTT	5	6	2	4	3	2	1	3	0.5767	1.0601	0.2045	0.5014	0.2967	0.2074	0.1157	0.3344	0.412112
miR-4484-3p	22	AAAAAGGCGGGAGAAGCCCCGA	5	7	2	0	1	0	5	5	0.5767	1.2367	0.2045	0.01	0.0989	0.01	0.5784	0.5574	0.409075
miR-505-5p	23	GGAAGCCAGGAAGTATTGATGTT	4	7	2	3	2	2	3	2	0.4614	1.2367	0.2045	0.3761	0.1978	0.2074	0.347	0.2229	0.406725
miR-2412-5p	19	TGGGGCTGGGTGGGTGGAG	2	10	5	3	2	1	0	0	0.2307	1.7668	0.5112	0.3761	0.1978	0.1037	0.01	0.01	0.400788
miR-3135-5p	20	GGCTGGTCCGAGTGCAGTGG	13	2	3	2	1	3	2	1	1.4995	0.3534	0.3067	0.2507	0.0989	0.3111	0.2313	0.1115	0.395388
miR-7433-5p	19	CCCTGTCAGTCATTGTCTT	9	1	2	12	1	1	0	0	1.0381	0.1767	0.2045	1.5042	0.0989	0.1037	0.01	0.01	0.393263
miR-124-5p	23	CGTGTTCACAGCGGACCTTGATA	25	1	0	0	0	0	0	0	2.8837	0.1767	0.01	0.01	0.01	0.01	0.01	0.01	0.39005
miR-3085-3p	22	TCTGGCTGCTATGGCCCCCTCT	11	9	1	0	1	0	0	0	1.2688	1.5901	0.1022	0.01	0.0989	0.01	0.01	0.01	0.3875
miR-221-5p	23	ACCTGGCATACAATGTAGATTTA	10	3	2	2	1	1	4	2	1.1535	0.53	0.2045	0.2507	0.0989	0.1037	0.4627	0.2229	0.378362
miR-706-5p	18	AGAGAGACCCTGTCTCTA	4	12	0	0	1	0	2	0	0.4614	2.1201	0.01	0.01	0.0989	0.01	0.2313	0.01	0.368963
miR-2427-5p	21	TAGGTCATTTCAAAGAGGGCT	2	3	5	4	6	1	3	1	0.2307	0.53	0.5112	0.5014	0.5934	0.1037	0.347	0.1115	0.366113
miR-1246-5p	20	ATGGATTTTTGGAGCAGGGT	7	2	1	3	6	1	4	1	0.8074	0.3534	0.1022	0.3761	0.5934	0.1037	0.4627	0.1115	0.3638
miR-128-5p	22	CGGGGCCGTAGCACTGTCTGAA	2	5	4	2	6	4	0	1	0.2307	0.8834	0.409	0.2507	0.5934	0.4147	0.01	0.1115	0.362925
miR-2356-5p	26	CTCCTGTGATGAGGGAGTCTGAGGAG	5	6	2	3	2	0	4	0	0.5767	1.0601	0.2045	0.3761	0.1978	0.01	0.4627	0.01	0.362237
miR-4683-3p	22	TGGAGATCCAGTGCTCGCCCGA	7	2	8	2	3	1	1	1	0.8074	0.3534	0.8179	0.2507	0.2967	0.1037	0.1157	0.1115	0.357125
miR-2474-3p	22	TACCGGGCCAGCTGGAAGGAGA	2	2	6	2	3	1	1	8	0.2307	0.3534	0.6135	0.2507	0.2967	0.1037	0.1157	0.8918	0.357025
miR-3620-5p	19	TGGGCTGGGCTGGGCTGGG	3	6	3	2	0	4	1	3	0.346	1.0601	0.3067	0.2507	0.01	0.4147	0.1157	0.3344	0.354787
miR-4791-5p	20	TGGATATGATGACTGAAAAA	8	0	4	2	2	2	2	5	0.9228	0.01	0.409	0.2507	0.1978	0.2074	0.2313	0.5574	0.3483
miR-19-5p	25	AGTTTTGCAGGTTTGCATCCAGCAT	2	5	4	4	3	3	0	1	0.2307	0.8834	0.409	0.5014	0.2967	0.3111	0.01	0.1115	0.344225
miR-6724-5p	18	GGCGCGGGGCGGGCGTGG	0	4	1	1	3	2	8	3	0.01	0.7067	0.1022	0.1254	0.2967	0.2074	0.9254	0.3344	0.338525
miR-1248-5p	24	ACCTTCTTGTATAAGCACTGTGCC	12	2	4	0	2	0	1	2	1.3842	0.3534	0.409	0.01	0.1978	0.01	0.1157	0.2229	0.337875
miR-2330-5p	23	TGGGCTTGGGCAGTGAGGACTGG	3	10	1	1	1	1	1	0	0.346	1.7668	0.1022	0.1254	0.0989	0.1037	0.1157	0.01	0.333587
miR-2340-3p	19	TCCCTGGTGGTCTAGTGGA	3	3	3	3	1	2	2	5	0.346	0.53	0.3067	0.3761	0.0989	0.2074	0.2313	0.5574	0.331725
miR-1468-3p	21	AGCAAAATAAGCAAATGGAAT	0	2	1	5	2	2	9	1	0.01	0.3534	0.1022	0.6268	0.1978	0.2074	1.0411	0.1115	0.331275
miR-1247-3p	21	CGGGAACGTCGGGACTGGAGC	0	2	2	1	0	0	6	11	0.01	0.3534	0.2045	0.1254	0.01	0.01	0.694	1.2262	0.329188
miR-8112-3p	18	TCTCCGGCACCTCCACCA	9	0	2	5	4	1	1	1	1.0381	0.01	0.2045	0.6268	0.3956	0.1037	0.1157	0.1115	0.325738
miR-190-3p	23	CTATATATCAAACATATTCCTAT	5	1	3	0	3	4	2	5	0.5767	0.1767	0.3067	0.01	0.2967	0.4147	0.2313	0.5574	0.321275
miR-1843-5p	22	CATGGAGGTCTCTGTCTGACTT	6	6	1	2	1	1	0	2	0.6921	1.0601	0.1022	0.2507	0.0989	0.1037	0.01	0.2229	0.317575
miR-5585-5p	20	AGTCCCAGCTACTCGGGAGG	2	4	1	2	8	2	1	1	0.2307	0.7067	0.1022	0.2507	0.7911	0.2074	0.1157	0.1115	0.3145
miR-1911-3p	22	CACCAGGCATTGTGGTCTCTGC	6	5	3	3	0	1	1	0	0.6921	0.8834	0.3067	0.3761	0.01	0.1037	0.1157	0.01	0.312213
miR-4968-3p	23	CAGCAGCAGCAGCAGCAGCAGCA	4	3	3	6	2	1	0	1	0.4614	0.53	0.3067	0.7521	0.1978	0.1037	0.01	0.1115	0.30915
miR-6395-5p	21	CTGGCCCTCTCTGCCCTTCTT	2	4	4	1	1	1	4	3	0.2307	0.7067	0.409	0.1254	0.0989	0.1037	0.4627	0.3344	0.308937
miR-802-5p	22	TCAGTAACAAAGATTCATCCTT	4	1	0	1	0	2	6	7	0.4614	0.1767	0.01	0.1254	0.01	0.2074	0.694	0.7803	0.30815
miR-302-3p	23	TAAGTGCTTCCATGTTTTAGTGA	5	1	5	0	3	1	2	5	0.5767	0.1767	0.5112	0.01	0.2967	0.1037	0.2313	0.5574	0.307962
miR-873-3p	23	GAGGCTGATGAGTTCCCGGGATT	6	9	0	0	1	0	0	0	0.6921	1.5901	0.01	0.01	0.0989	0.01	0.01	0.01	0.303887
miR-8970-3p	22	GCCCGGGGGCTGTAGTGACCGC	1	2	1	8	3	2	1	2	0.1153	0.3534	0.1022	1.0028	0.2967	0.2074	0.1157	0.2229	0.30205
miR-339-3p	20	GCTCCTCGAGGCCAGAGCCC	4	2	1	6	3	2	0	2	0.4614	0.3534	0.1022	0.7521	0.2967	0.2074	0.01	0.2229	0.300762
miR-7475-3p	18	CCGGGCGGGCGGGCGCGG	4	7	1	2	0	1	0	2	0.4614	1.2367	0.1022	0.2507	0.01	0.1037	0.01	0.2229	0.2997
miR-7118-5p	19	TGGGGAGGGAGGGAGAGGG	4	9	0	1	0	0	0	1	0.4614	1.5901	0.01	0.1254	0.01	0.01	0.01	0.1115	0.29105
miR-3106-5p	21	TGGCTCATTTAGAAGCAGCCA	10	5	2	0	0	0	0	0	1.1535	0.8834	0.2045	0.01	0.01	0.01	0.01	0.01	0.286425
miR-2127-3p	18	GAGGGCGGGGAGGGCGGG	1	8	3	0	2	1	0	1	0.1153	1.4134	0.3067	0.01	0.1978	0.1037	0.01	0.1115	0.28355
miR-6129-5p	21	TGAGGGAGTAGAGTGTATAGT	1	0	3	0	5	2	2	8	0.1153	0.01	0.3067	0.01	0.4945	0.2074	0.2313	0.8918	0.283375
miR-183-3p	22	TGAATTACCGAAGGGCCATAAT	13	4	0	0	0	0	0	0	1.4995	0.7067	0.01	0.01	0.01	0.01	0.01	0.01	0.283275
miR-197-5p	20	CGGGTAGAGAGGGCAGTGGA	1	7	2	3	2	1	0	0	0.1153	1.2367	0.2045	0.3761	0.1978	0.1037	0.01	0.01	0.281763
miR-3071-5p	22	ACTCATTTGAGACGATGATGGA	0	2	2	4	3	3	3	2	0.01	0.3534	0.2045	0.5014	0.2967	0.3111	0.347	0.2229	0.280875
miR-9261-3p	18	GCGGTGGGGCGCGGGACA	4	0	0	3	5	2	1	5	0.4614	0.01	0.01	0.3761	0.4945	0.2074	0.1157	0.5574	0.279062
miR-6643-5p	21	CAGGGAGGGCAGGGGAGGGTA	3	5	4	2	0	3	0	0	0.346	0.8834	0.409	0.2507	0.01	0.3111	0.01	0.01	0.278775
miR-883-3p	22	TAACTGCAACAGCTCTCAGTAT	0	12	0	0	0	0	0	0	0.01	2.1201	0.01	0.01	0.01	0.01	0.01	0.01	0.273763
miR-1195-5p	19	CTGAGTTCGAGGCCAGCCT	0	12	0	0	0	0	0	0	0.01	2.1201	0.01	0.01	0.01	0.01	0.01	0.01	0.273763
miR-878-3p	22	GCATGACACCACACTGGGTAGA	0	12	0	0	0	0	0	0	0.01	2.1201	0.01	0.01	0.01	0.01	0.01	0.01	0.273763
miR-412-5p	22	GTGGTCGACCAGTTGGAAAGTA	3	4	2	3	0	3	1	1	0.346	0.7067	0.2045	0.3761	0.01	0.3111	0.1157	0.1115	0.2727
miR-7045-5p	18	CGTCCGGGGGAGGGGGGG	2	6	4	1	1	0	1	1	0.2307	1.0601	0.409	0.1254	0.0989	0.01	0.1157	0.1115	0.270163
miR-208-5p	22	CAGCTTTTTGCTCGCGTTATGT	1	1	3	3	5	0	3	3	0.1153	0.1767	0.3067	0.3761	0.4945	0.01	0.347	0.3344	0.270087
miR-200-5p	22	GTCTTACCCAGCAGTGTTTGGA	8	6	1	0	0	0	0	0	0.9228	1.0601	0.1022	0.01	0.01	0.01	0.01	0.01	0.266887
miR-2422-5p	22	TTGAGGGGACTGAGGTGTGGCG	1	3	4	3	1	3	1	1	0.1153	0.53	0.409	0.3761	0.0989	0.3111	0.1157	0.1115	0.25845
miR-504-3p	23	AGGGAGCGCAGGGCAGGGTTTCT	2	6	1	1	2	2	1	0	0.2307	1.0601	0.1022	0.1254	0.1978	0.2074	0.1157	0.01	0.256163
miR-7847-3p	18	GACGACGAGGAGGAGGCG	3	7	0	0	2	0	1	1	0.346	1.2367	0.01	0.01	0.1978	0.01	0.1157	0.1115	0.254713
miR-8485-3p	18	CACACACACACACACACA	3	5	2	3	1	1	0	0	0.346	0.8834	0.2045	0.3761	0.0989	0.1037	0.01	0.01	0.254075
miR-468-5p	25	GATGTACTGATAAGAAACTCAGTGT	0	11	0	0	0	0	0	0	0.01	1.9434	0.01	0.01	0.01	0.01	0.01	0.01	0.251675
miR-2188-5p	21	AAGGTCCAACCTCACATGTCC	0	0	0	10	6	0	1	0	0.01	0.01	0.01	1.2535	0.5934	0.01	0.1157	0.01	0.251575
miR-6517-5p	25	TCTCAGGGTCTGTGAGCTCCTCGGA	3	3	3	2	0	1	3	1	0.346	0.53	0.3067	0.2507	0.01	0.1037	0.347	0.1115	0.2507
miR-279-5p	21	CCCAGTGTTCAGACTATTGTT	8	0	1	1	4	1	0	3	0.9228	0.01	0.1022	0.1254	0.3956	0.1037	0.01	0.3344	0.250513
miR-203-5p	23	AGTGGTTCTTAACAGTTCAACAG	6	7	0	0	0	0	0	0	0.6921	1.2367	0.01	0.01	0.01	0.01	0.01	0.01	0.2486
miR-1394-3p	20	CCCCGGGGAGCCCGACGGGC	0	1	0	2	4	0	3	7	0.01	0.1767	0.01	0.2507	0.3956	0.01	0.347	0.7803	0.247537
miR-638-5p	19	CGCGAGCGGTCGGCGTCCC	0	5	2	1	4	0	2	1	0.01	0.8834	0.2045	0.1254	0.3956	0.01	0.2313	0.1115	0.246463
miR-592-5p	23	CTTGTGTCAATATGCGATGATGT	11	1	2	2	0	0	0	0	1.2688	0.1767	0.2045	0.2507	0.01	0.01	0.01	0.01	0.242588
miR-9883-5p	18	TTCGGTCGGGCTGGGGCG	3	3	0	5	4	0	0	0	0.346	0.53	0.01	0.6268	0.3956	0.01	0.01	0.01	0.2423
miR-1187-3p	19	TGAGTGTGTGTGTGTGTAA	4	2	3	3	2	0	1	1	0.4614	0.3534	0.3067	0.3761	0.1978	0.01	0.1157	0.1115	0.241575
miR-1587-5p	20	CGGGGCTGGGCTGGGCTGGG	4	4	1	1	2	1	1	1	0.4614	0.7067	0.1022	0.1254	0.1978	0.1037	0.1157	0.1115	0.24055
miR-1251-5p	21	ACTCTAGCTGCCAAAGGCGCT	13	2	0	0	0	0	0	0	1.4995	0.3534	0.01	0.01	0.01	0.01	0.01	0.01	0.239113
miR-6341-5p	22	CAGTGCAATGATATTGTCACCG	4	5	0	1	2	1	1	0	0.4614	0.8834	0.01	0.1254	0.1978	0.1037	0.1157	0.01	0.238425
miR-6726-3p	18	CTCGCCCCGCCTCCCGCT	3	3	2	4	1	1	0	1	0.346	0.53	0.2045	0.5014	0.0989	0.1037	0.01	0.1115	0.23825
miR-5106-3p	20	TCGATAGCTCAGTTGGCAGA	4	0	5	2	1	1	2	2	0.4614	0.01	0.5112	0.2507	0.0989	0.1037	0.2313	0.2229	0.236262
miR-3591-5p	23	TTTAGTGTGATAATGGCGTTTGT	1	0	6	0	1	2	4	3	0.1153	0.01	0.6135	0.01	0.0989	0.2074	0.4627	0.3344	0.231525
miR-4466-5p	19	GCGGCTGCGGGCGGGCGGG	1	7	0	2	0	1	0	1	0.1153	1.2367	0.01	0.2507	0.01	0.1037	0.01	0.1115	0.230988
miR-871-3p	23	TGACTGGCACCATTCTGGATAAT	0	10	0	0	0	0	0	0	0.01	1.7668	0.01	0.01	0.01	0.01	0.01	0.01	0.2296
miR-9341-5p	21	TTCGCGGCCTTTTGGCTAAGA	2	4	4	0	0	1	1	2	0.2307	0.7067	0.409	0.01	0.01	0.1037	0.1157	0.2229	0.226087
miR-1264-3p	22	CAAGTCTTATTTGAGCACCTGT	5	3	1	3	1	1	0	0	0.5767	0.53	0.1022	0.3761	0.0989	0.1037	0.01	0.01	0.22595
miR-3150-5p	18	CTCGTGGATCGCCCCAGC	0	1	0	0	0	0	0	14	0.01	0.1767	0.01	0.01	0.01	0.01	0.01	1.5606	0.224662
miR-4332-3p	21	ACGGGCGCCGCCGGGCGCATT	2	3	0	3	3	2	0	1	0.2307	0.53	0.01	0.3761	0.2967	0.2074	0.01	0.1115	0.22155
miR-4110-5p	18	CCATGTGAACAGCAGTTG	3	1	0	2	3	1	4	1	0.346	0.1767	0.01	0.2507	0.2967	0.1037	0.4627	0.1115	0.21975
miR-1957-5p	20	TGGGATGTATCTCAGTGGTA	2	2	0	4	3	0	1	2	0.2307	0.3534	0.01	0.5014	0.2967	0.01	0.1157	0.2229	0.2176
miR-5130-5p	20	AGGAGCGCGCGGGCGATGCA	2	7	0	1	1	0	0	0	0.2307	1.2367	0.01	0.1254	0.0989	0.01	0.01	0.01	0.216463
miR-206-5p	23	ACATGCTTCTTTATATCCCCATT	0	0	7	2	1	5	0	1	0.01	0.01	0.7157	0.2507	0.0989	0.5184	0.01	0.1115	0.21565
miR-1770-3p	18	CTGGGGGGGAGGGAGGGG	0	8	0	1	0	0	0	1	0.01	1.4134	0.01	0.1254	0.01	0.01	0.01	0.1115	0.212537
miR-491-3p	22	CTTATGCAAGATTCCCTTCTAT	0	0	1	2	2	1	3	6	0.01	0.01	0.1022	0.2507	0.1978	0.1037	0.347	0.6688	0.211275
miR-7641-5p	20	TGCACGCGCCCGATCTCGTC	5	1	0	2	3	0	3	0	0.5767	0.1767	0.01	0.2507	0.2967	0.01	0.347	0.01	0.209725
miR-204-3p	20	GCTGGGAAGGCAAAGGGACT	3	1	3	3	0	2	1	1	0.346	0.1767	0.3067	0.3761	0.01	0.2074	0.1157	0.1115	0.206262
miR-1297-3p	19	TTCAAGTAATTCAGGAGTT	2	0	1	1	3	3	3	2	0.2307	0.01	0.1022	0.1254	0.2967	0.3111	0.347	0.2229	0.20575
miR-3162-3p	18	CTCCCGACCCCTCCACCC	4	1	2	0	2	1	1	3	0.4614	0.1767	0.2045	0.01	0.1978	0.1037	0.1157	0.3344	0.200525
miR-4638-3p	19	CTGGAAACGGCTCAGCCGG	0	8	0	0	0	0	1	0	0.01	1.4134	0.01	0.01	0.01	0.01	0.1157	0.01	0.198637
miR-338-5p	22	AACAATATCCTGGTGCTGAGTA	1	0	0	1	2	1	4	5	0.1153	0.01	0.01	0.1254	0.1978	0.1037	0.4627	0.5574	0.197788
miR-6746-5p	19	CCCTGGAGAAGGAAGTGGC	4	6	0	0	0	0	0	0	0.4614	1.0601	0.01	0.01	0.01	0.01	0.01	0.01	0.197687
miR-1607-5p	18	GGGGCGGGTGGGGACGGG	0	7	1	0	1	1	0	0	0.01	1.2367	0.1022	0.01	0.0989	0.1037	0.01	0.01	0.197687
miR-2-3p	19	ACACAGTCAAAGCTTTGGT	5	0	3	2	2	0	1	1	0.5767	0.01	0.3067	0.2507	0.1978	0.01	0.1157	0.1115	0.197387
miR-877-3p	22	TGCTCTTCTCCCTCCTCCCAGT	2	5	2	1	0	1	0	0	0.2307	0.8834	0.2045	0.1254	0.01	0.1037	0.01	0.01	0.197213
miR-4667-5p	19	TCTGACTGCGGATCAGAAG	1	5	0	0	2	0	1	2	0.1153	0.8834	0.01	0.01	0.1978	0.01	0.1157	0.2229	0.195637
miR-3967-3p	22	TAGCTTGTCAGACTGATGTTGG	0	2	3	1	2	2	2	1	0.01	0.3534	0.3067	0.1254	0.1978	0.2074	0.2313	0.1115	0.192938
miR-4523-5p	21	GACCGAGAGGGCCTCGGCTGT	4	4	1	1	0	1	0	0	0.4614	0.7067	0.1022	0.1254	0.01	0.1037	0.01	0.01	0.191175
miR-8-3p	22	TAATACTGTCAGGTAAAGATGT	6	0	0	2	0	1	1	3	0.6921	0.01	0.01	0.2507	0.01	0.1037	0.1157	0.3344	0.190825
miR-1843-3p	21	TCTGATCGTTCCCCTCCATAC	6	0	1	3	1	1	0	1	0.6921	0.01	0.1022	0.3761	0.0989	0.1037	0.01	0.1115	0.188062
miR-669-5p	22	CCATTTGTGTGTGTATGTGTGT	6	3	0	1	0	0	1	0	0.6921	0.53	0.01	0.1254	0.01	0.01	0.1157	0.01	0.1879
miR-2-5p	19	ATCTTTGGCTGCAAAGAAT	5	2	1	1	2	0	1	0	0.5767	0.3534	0.1022	0.1254	0.1978	0.01	0.1157	0.01	0.1864
miR-3557-3p	22	ACAGGACTTGGAGTCAGGAGGC	0	1	2	0	4	0	3	3	0.01	0.1767	0.2045	0.01	0.3956	0.01	0.347	0.3344	0.186025
miR-202-5p	22	TTCCTATGCATATACTTCTTTA	0	2	1	3	1	2	1	2	0.01	0.3534	0.1022	0.3761	0.0989	0.2074	0.1157	0.2229	0.185825
miR-465-3p	22	GATCAGGGCCTTTCTAAGTAGA	0	8	0	0	0	0	0	0	0.01	1.4134	0.01	0.01	0.01	0.01	0.01	0.01	0.185425
miR-4606-3p	18	CGGTGGGGGGGCCGGGGC	0	1	1	0	5	0	2	4	0.01	0.1767	0.1022	0.01	0.4945	0.01	0.2313	0.4459	0.185075
miR-146-3p	23	TGCCCTAGGGACTCAGTTCTGGA	3	2	1	2	2	1	0	1	0.346	0.3534	0.1022	0.2507	0.1978	0.1037	0.01	0.1115	0.184413
miR-8528-5p	19	GTGGGCGGCGGCGGGCGGG	0	5	1	1	1	0	0	2	0.01	0.8834	0.1022	0.1254	0.0989	0.01	0.01	0.2229	0.18285
miR-7475-5p	18	GGCGCCGCCGCCCCCTCC	0	5	0	0	2	0	1	2	0.01	0.8834	0.01	0.01	0.1978	0.01	0.1157	0.2229	0.182475
miR-460-5p	22	CCTGCATTGTACACACTGTGCG	0	0	0	8	4	0	0	0	0.01	0.01	0.01	1.0028	0.3956	0.01	0.01	0.01	0.1823
miR-7195-3p	20	CTATCCTCCCGTCCCCCCCT	3	1	1	3	2	0	1	1	0.346	0.1767	0.1022	0.3761	0.1978	0.01	0.1157	0.1115	0.1795
miR-298-5p	20	GGCAGAGGAGGGCTGTTCTT	1	7	0	0	0	0	0	0	0.1153	1.2367	0.01	0.01	0.01	0.01	0.01	0.01	0.1765
miR-8117-3p	20	CTCGTGTGGAACAAAAGGGT	0	3	1	5	1	0	0	0	0.01	0.53	0.1022	0.6268	0.0989	0.01	0.01	0.01	0.174737
miR-3548-3p	22	CAGCACTGTCCGGTAAGATGTC	3	1	0	0	2	3	2	1	0.346	0.1767	0.01	0.01	0.1978	0.3111	0.2313	0.1115	0.1743
miR-2468-5p	22	ATAGAAACATGGAAGATTGTCA	0	1	4	1	0	4	0	2	0.01	0.1767	0.409	0.1254	0.01	0.4147	0.01	0.2229	0.172338
miR-122-3p	22	AACGCCATTATCACACTAAATT	8	1	0	1	0	0	0	1	0.9228	0.1767	0.01	0.1254	0.01	0.01	0.01	0.1115	0.17205
miR-367-3p	22	AATTGCACTTTAGCAATGGTGA	2	2	1	0	0	1	1	4	0.2307	0.3534	0.1022	0.01	0.01	0.1037	0.1157	0.4459	0.17145
miR-3825-5p	19	TGTTTTCTTCTCTTGCACT	0	3	3	2	0	0	0	2	0.01	0.53	0.3067	0.2507	0.01	0.01	0.01	0.2229	0.168788
miR-4872-5p	19	GAAAACAAAAACTCTGAGT	1	0	1	0	2	0	2	6	0.1153	0.01	0.1022	0.01	0.1978	0.01	0.2313	0.6688	0.168175
miR-1584-5p	19	GGGTTGGGGCTGGGCTGGG	1	2	2	1	1	1	1	2	0.1153	0.3534	0.2045	0.1254	0.0989	0.1037	0.1157	0.2229	0.167475
miR-1543-3p	23	TTGGTCCTAGTCTGGGTGCAAAT	0	2	1	1	4	1	1	1	0.01	0.3534	0.1022	0.1254	0.3956	0.1037	0.1157	0.1115	0.164687
miR-6606-5p	20	CGGAGGGGGAGGAGCGGGAG	1	3	1	1	2	0	1	1	0.1153	0.53	0.1022	0.1254	0.1978	0.01	0.1157	0.1115	0.163488
miR-2861-3p	18	CGGCGGCGGGCGTCGGTC	1	3	2	0	1	0	1	2	0.1153	0.53	0.2045	0.01	0.0989	0.01	0.1157	0.2229	0.163412
miR-465-5p	23	TATTTAGAATGGCACTGATGTGA	0	7	0	0	0	0	0	0	0.01	1.2367	0.01	0.01	0.01	0.01	0.01	0.01	0.163337
miR-4449-3p	21	TCCCGGGGCCGCTCGAGGCAC	1	4	0	1	0	1	0	2	0.1153	0.7067	0.01	0.1254	0.01	0.1037	0.01	0.2229	0.163
miR-150-3p	18	CGGGCTGCGGGGGGCGGG	1	5	0	2	0	0	0	0	0.1153	0.8834	0.01	0.2507	0.01	0.01	0.01	0.01	0.162425
miR-765-3p	18	GGAGGAGAAGGAACGAGA	4	3	0	1	0	0	0	1	0.4614	0.53	0.01	0.1254	0.01	0.01	0.01	0.1115	0.158537
miR-3586-5p	19	TCCCTGTCCTCCAGGAGCC	2	0	0	0	1	1	2	5	0.2307	0.01	0.01	0.01	0.0989	0.1037	0.2313	0.5574	0.1565
miR-3651-3p	25	GCCATAGCCCGGTCACTGATACATG	0	6	0	1	0	0	0	0	0.01	1.0601	0.01	0.1254	0.01	0.01	0.01	0.01	0.155688
miR-883-5p	23	TGCTGAGAGAAGTAGCAGTTACT	1	6	0	0	0	0	0	0	0.1153	1.0601	0.01	0.01	0.01	0.01	0.01	0.01	0.154425
miR-311-3p	22	TATTGCACTTGTACCGGCCTGA	1	0	1	2	3	1	2	1	0.1153	0.01	0.1022	0.2507	0.2967	0.1037	0.2313	0.1115	0.152675
miR-8920-3p	18	CCCCGGGGGCCCGGGCAC	1	0	1	0	1	3	1	4	0.1153	0.01	0.1022	0.01	0.0989	0.3111	0.1157	0.4459	0.151138
miR-3557-5p	20	TCTGACTCCTAGTCCAGTGA	1	2	1	0	3	2	0	1	0.1153	0.3534	0.1022	0.01	0.2967	0.2074	0.01	0.1115	0.150812
miR-2330-3p	21	ACTCCTTACCCCTGGCCGTCC	2	1	3	2	0	2	0	0	0.2307	0.1767	0.3067	0.2507	0.01	0.2074	0.01	0.01	0.150275
miR-328-5p	23	GGGGGGCAGGAGGGGCTCAGGGT	1	3	2	0	1	0	1	1	0.1153	0.53	0.2045	0.01	0.0989	0.01	0.1157	0.1115	0.149487
miR-4726-5p	18	ATGGACAGAGGAGCCTGG	1	1	1	2	2	1	0	2	0.1153	0.1767	0.1022	0.2507	0.1978	0.1037	0.01	0.2229	0.147413
miR-6992-5p	18	GACGGTTTGGCCGAGTGG	0	0	0	8	0	0	1	0	0.01	0.01	0.01	1.0028	0.01	0.01	0.1157	0.01	0.147313
miR-5119-3p	18	ATCTCATCCTGGGGCTGA	2	1	0	5	1	0	0	0	0.2307	0.1767	0.01	0.6268	0.0989	0.01	0.01	0.01	0.146638
bantam-3p	23	TGAGATCATTGTGAAAGCTGATT	2	1	3	0	1	1	0	2	0.2307	0.1767	0.3067	0.01	0.0989	0.1037	0.01	0.2229	0.14495
miR-263-5p	21	CTGGCACTGGTAGAATTCACA	8	1	0	0	0	0	0	0	0.9228	0.1767	0.01	0.01	0.01	0.01	0.01	0.01	0.144937
miR-3141-3p	20	GAGGGCGGGTGGAGGAGGAA	1	2	2	1	0	0	1	2	0.1153	0.3534	0.2045	0.1254	0.01	0.01	0.1157	0.2229	0.14465
miR-3470-5p	20	CTCTGTAGACCAGGCTGGCA	0	6	0	0	0	0	0	0	0.01	1.0601	0.01	0.01	0.01	0.01	0.01	0.01	0.141263
miR-4500-3p	18	TGAGGTAGTAGTTTGTTA	0	0	2	1	1	2	4	0	0.01	0.01	0.2045	0.1254	0.0989	0.2074	0.4627	0.01	0.141113
miR-192-3p	22	CTGCCAATTCCATAGGTCACAA	2	2	2	0	3	0	0	0	0.2307	0.3534	0.2045	0.01	0.2967	0.01	0.01	0.01	0.140662
miR-551-5p	23	GAAATCAAGCGTGGGTGAGACCT	2	2	3	0	1	1	0	0	0.2307	0.3534	0.3067	0.01	0.0989	0.1037	0.01	0.01	0.140425
miR-9312-3p	19	AACACCCTGTTGAGCTTGA	3	1	0	2	1	0	1	1	0.346	0.1767	0.01	0.2507	0.0989	0.01	0.1157	0.1115	0.139937
miR-216-3p	21	CACAGTGGTCTCTGGGATTAT	9	0	0	0	0	0	0	0	1.0381	0.01	0.01	0.01	0.01	0.01	0.01	0.01	0.138513
miR-703-5p	22	AAACCTTCAGAAGGAAAGGAGA	2	4	0	0	1	0	0	0	0.2307	0.7067	0.01	0.01	0.0989	0.01	0.01	0.01	0.135788
miR-6785-3p	18	CCTCGCCCCACCTCCCCC	1	1	2	2	0	2	0	1	0.1153	0.1767	0.2045	0.2507	0.01	0.2074	0.01	0.1115	0.135763
miR-276-3p	22	TAGGAACTTCATACCGTGCTCT	1	0	1	1	5	1	1	0	0.1153	0.01	0.1022	0.1254	0.4945	0.1037	0.1157	0.01	0.1346
miR-2900-3p	18	AGGGCGGGCGGCGGCGGG	1	4	1	0	0	0	0	1	0.1153	0.7067	0.1022	0.01	0.01	0.01	0.01	0.1115	0.134463
miR-9788-3p	20	GTAGAGGAGAGGCTACCACT	2	2	1	2	0	1	0	0	0.2307	0.3534	0.1022	0.2507	0.01	0.1037	0.01	0.01	0.133837
miR-1197-5p	22	CCATTCCTGGTATTTGAAGACG	1	0	0	0	6	3	0	0	0.1153	0.01	0.01	0.01	0.5934	0.3111	0.01	0.01	0.133725
miR-211-3p	23	GCAGGGACAGCAAAGGGGTGCAA	2	1	3	1	2	0	0	0	0.2307	0.1767	0.3067	0.1254	0.1978	0.01	0.01	0.01	0.133412
miR-4739-5p	18	GGGGGAGGGGCGGAGGGG	0	4	1	0	1	0	1	0	0.01	0.7067	0.1022	0.01	0.0989	0.01	0.1157	0.01	0.132937
miR-202-3p	22	AGAGGTATAGCGCATGGGAAGA	1	5	0	0	0	0	0	0	0.1153	0.8834	0.01	0.01	0.01	0.01	0.01	0.01	0.132337
miR-4206-3p	18	TATTGGATGGTTTAGTGA	4	0	1	1	0	0	1	2	0.4614	0.01	0.1022	0.1254	0.01	0.01	0.1157	0.2229	0.1322
miR-4286-3p	19	ACCCCACTCCTGGTACCAA	3	2	0	0	1	0	1	1	0.346	0.3534	0.01	0.01	0.0989	0.01	0.1157	0.1115	0.131938
miR-3077-5p	18	CGGGAGGGCGGGCAGGCG	1	2	2	1	0	0	0	2	0.1153	0.3534	0.2045	0.1254	0.01	0.01	0.01	0.2229	0.131438
miR-155-3p	22	ATCCTACATGTTAGCATTAACA	0	5	0	0	1	0	0	0	0.01	0.8834	0.01	0.01	0.0989	0.01	0.01	0.01	0.130288
miR-7016-3p	18	CCCGCCTCCCGCTCTCCC	1	3	0	2	0	1	0	0	0.1153	0.53	0.01	0.2507	0.01	0.1037	0.01	0.01	0.129963
miR-71-5p	19	GACCTGGGTAGTGACATGC	1	2	3	0	0	0	0	2	0.1153	0.3534	0.3067	0.01	0.01	0.01	0.01	0.2229	0.129788
miR-8860-3p	19	ACCAGGTTTGGAGGAAAGT	2	0	1	1	2	0	3	0	0.2307	0.01	0.1022	0.1254	0.1978	0.01	0.347	0.01	0.129137
miR-277-3p	22	TAAATGCATTGTCTGGTATGTC	0	0	4	1	0	0	0	4	0.01	0.01	0.409	0.1254	0.01	0.01	0.01	0.4459	0.128787
miR-1892-3p	19	TTGGGGGGGGGGAGGGGGA	1	2	1	1	1	1	1	0	0.1153	0.3534	0.1022	0.1254	0.0989	0.1037	0.1157	0.01	0.128075
miR-2426-5p	23	CAAGGAAGTGGCTTGGGGAAAGT	4	0	4	0	1	0	0	0	0.4614	0.01	0.409	0.01	0.0989	0.01	0.01	0.01	0.127413
miR-2319-3p	20	CTACTCTGTATTAGGCACTT	2	0	4	0	0	0	1	2	0.2307	0.01	0.409	0.01	0.01	0.01	0.1157	0.2229	0.127287
miR-456-3p	22	CAGGCTGGTTAGATGGTTGTCT	1	0	0	6	1	0	0	0	0.1153	0.01	0.01	0.7521	0.0989	0.01	0.01	0.01	0.127037
miR-8110-3p	19	GTGGTTTGGGGGGGGAGGG	0	3	0	1	0	1	1	1	0.01	0.53	0.01	0.1254	0.01	0.1037	0.1157	0.1115	0.127037
miR-506-5p	21	TACTCAGGAAGGCATTATTCA	3	0	3	0	1	0	0	2	0.346	0.01	0.3067	0.01	0.0989	0.01	0.01	0.2229	0.126812

## Sheet: S3-2
TableS3-2 The sequence alignment of highly expressed miRNA homologs (>1000 RPM)
ID	length	seq	top_anolag_miRbase	seq_miRNAs_top_alignment	new
miR-181-5p	23	AACATTCAACGCTGTCGGTGAGT	mmu-miR-181a-5p	AACATTCAACGCTGTCGGTGAGT	chi-miR-181-5p
miR-127-3p	23	TCGGATCCGTCTGAGCTTGGCTT	mmu-miR-127-3p	TCGGATCCGTCTGAGCTTGGCT
miR-1-3p	23	TGGAATGTAAAGAAGTATGTACC	pma-miR-1c-3p	TGGAATGTAAAGAAGTATGTAC
miR-99-5p	23	AACCCGTAGATCCGATCTTGTGT	mmu-miR-99a-5p	AACCCGTAGATCCGATCTTGTG
miR-125-5p	23	TCCCTGAGACCCTAACTTGTGAA	mmu-miR-125b-5p	TCCCTGAGACCCTAACTTGTGA
miR-152-3p	21	TCAGTGCATGACAGAACTTGG	mmu-miR-152-3p	TCAGTGCATGACAGAACTTGG	chi-miR-152-3p
miR-486-5p	23	TCCTGTACTGAGCTGCCCCGAGT	mmu-miR-486a-5p	TCCTGTACTGAGCTGCCCCGAG
miR-299-5p	22	TGGTTTACCGTCCCACATACAT	mmu-miR-299a-5p	TGGTTTACCGTCCCACATACAT	chi-miR-299a-5p
miR-299-3p	22	TATGTGGGACGGTAAACCGCTT	mmu-miR-299a-3p	TATGTGGGACGGTAAACCGCTT	chi-miR-299a-3p
let-7-5p	24	TGAGGTAGTAGGTTGTGTGGTTTT	mmu-let-7b-5p	TGAGGTAGTAGGTTGTGTGGTT
miR-126-3p	23	TCGTACCGTGAGTAATAATGCGA	mmu-miR-126a-3p	TCGTACCGTGAGTAATAATGCG
miR-101-3p	22	TACAGTACTGTGATAACTGAAT	mmu-miR-24-3p	TGGCTCAGTTCAGCAGGAACAG
miR-143-3p	23	TGAGATGAAGCACTGTAGCTCTT	hsa-miR-101a-3p	TACAGTACTGTGATAACTGAA
miR-24-3p	23	TGGCTCAGTTCAGCAGGAACAGA	hsa-miR-143-3p	TGAGATGAAGCACTGTAGCTC
miR-452-5p	22	AACTGTTTGCAGAGGAAACTGA	hsa-miR-452-5p	AACTGTTTGCAGAGGAAACTGA	chi-miR-452-5p
miR-452-3p	22	TCAGTCTCATCTGCAAAGAAGT	mmu-miR-452-3p	TCAGTCTCATCTGCAAAGAAGT	chi-miR-452-3p
miR-370-3p	22	GCCTGCTGGGGTGGAACCTGGT	mmu-miR-370-3p	GCCTGCTGGGGTGGAACCTGGT	chi-miR-370-3p
miR-27-3p	22	TTCACAGTGGCTAAGTTCCGCT	dre-miR-27a-3p	TTCACAGTGGCTAAGTTCCGCT
miR-339-5p	21	TCCCTGTCCTCCAGGAGCTCA	mmu-miR-339-5p	TCCCTGTCCTCCAGGAGCTCA	chi-miR-339-5p
miR-2284-5p	22	TGAAAAGTTCGTTCGGGTTTTT	bta-miR-2284x	TGAAAAGTTCGTTCGGGTTTT
miR-450-5p	23	TTTTGCAACATGTTCCTGAATAT	hsa-miR-450b-5p	TTTTGCAACATGTTCCTGAATA
miR-411-5p	22	TAGTAGACCGTATAGCGTACGT	hsa-miR-411-5p	TAGTAGACCGTATAGCGTACG
miR-378-3p	23	ACTGGACTTGGAGTCAGAAGGAA	hsa-miR-378a-3p	ACTGGACTTGGAGTCAGAAGG
miR-23-3p	24	ATCACATTGCCAGGGATTACCACT	ptr-miR-23b	ATCACATTGCCAGGGATTACCAC
* the sequence with red color indicated these sequences had the identical sequence with the miRNAs recorded in miRBASE 21
