# Supplementary material for: Identification and Expression Profiling of miRNAome in Goat longissimus dorsi Muscle from Prenatal Stages to a Neonatal Stage
Source: PLoS One. 2016 Oct 31;11(10):e0165764. doi: 10.1371/journal.pone.0165764 (PMC5087842; doi:10.1371/journal.pone.0165764)
Supplement: S4 Table — (XLSX) [file pone.0165764.s004.xlsx]

## Sheet: final_uniq_novel_table
ID	mature sequences	mature arm	length	genomic location			Score	estimated probability that the miRNA candata is a ture positive	raw counts									free energy	miRBase miRNA with same seed	precursor sequence
				chromosome	coordinate	orietation			E45-1	E45-2	E60-1	E60-2	E105-1	E105-2	B3-1	B3-2	total counts
chi-miR-new-1	GATGAGGCTCAGCGAGCCCTGG	5p	22	17	60239222..60239283	+	2900	0.93 ± 0.03	611	2889	390	311	261	300	208	231	5201	-64.8		GATGAGGCTCAGCGAGCCCTGGTCCCTGTGTCTGATTCCCAGGGCTCGCTGAGCCTCATCT
chi-miR-new-1	GATGAGGCTCAGCGAGCCCTGG	5p	22	17	60239221..60239282	-	2500	0.93 ± 0.03	537	2551	325	279	223	243	165	185	4508	-64.3		GATGAGGCTCAGCGAGCCCTGGGAATCAGACACAGGGACCAGGGCTCGCTGAGCCTCATCT
chi-miR-new-2	TCACTGGGCATCCTCTGCTTT	3p	21	21	62341546..62341609	-	1200	0.93 ± 0.03	515	192	502	316	146	78	6	11	1766	-38.7	dme-miR-3-3p	AAGTACAGGATGCCCAATGAATTAAATCCATCTAAATACATTTCACTGGGCATCCTCTGCTTT
chi-miR-new-3	CCCAGGGATGTAGCTCCTAGTGC	5p	23	10	20494546..20494600	+	210	0.93 ± 0.03	57	17	65	65	57	52	30	34	377	-34.1	oan-miR-1356	CCCAGGGATGTAGCTCCTAGTGCTGACCCTCCCTCTGGGGGCCCATCCCTGCAG
chi-miR-new-4	ATAAGTTCATTCGGAGTTGTCC	5p	22	16	29604573..29604631	-	170	0.93 ± 0.03	79	52	8	8	6	2	0	3	158	-44	cel-miR-4809-5p	ATAAGTTCATTCGGAGTTGTCCACGTGCTCATCTGGAAAACTCTGAATGAACTTTATG
chi-miR-new-5	AGTAACAGCATCTCCACTGGA	5p	21	16	21359602..21359660	+	100	0.93 ± 0.03	23	4	26	16	9	6	9	20	113	-29.2	mmu-miR-194-5p	AGTAACAGCATCTCCACTGGAAATTGACGCACAGTCCACATGGAGTTGCTGTTACAAT
chi-miR-new-6	TGTTTGACATGAGAGCTTCCAGA	5p	23	8	96704681..96704740	-	85	0.93 ± 0.03	34	16	24	15	19	9	8	13	138	-32.3		TGTTTGACATGAGAGCTTCCAGATTGCAGTGAGTTGCTGGGGGCTTCCACGTCTGCACA
chi-miR-new-7	CTAAATCATAGGATTGCTGTGA	3p	22	X	47220980..47221037	+	78	0.93 ± 0.03	51	2	42	27	0	0	0	1	123	-37.3	prd-miR-7865-3p	ATGGCAATCCTGTGATGTAGAATTAATAATATTTTCTAAATCATAGGATTGCTGTGA
chi-miR-new-8	TCAGCACCATCCTTCCCTGGCA	3p	22	18	24540418..24540479	+	72	0.93 ± 0.03	14	0	29	17	15	16	7	13	111	-36.7	mmu-miR-3065-3p	AGGGAGAAGGATGGAGTTGGGTGGCCACAGCTCTTAGCCTCAGCACCATCCTTCCCTGGCA
chi-miR-new-9	AGTACTGGAGCTCCACATGCAT	3p	22	scaffold398	25735..25792	-	71	0.93 ± 0.03	41	18	15	7	2	5	0	2	90	-37.1	gsa-miR-9401-5p	TGTGTGTGGATGGCAGTAGCTGACAGCTTTACAGCAGTACTGGAGCTCCACATGCAT
chi-miR-new-10	GAAAGTGTAAGGCAAGGTCTGGT	5p	23	15	22584206..22584266	-	69	0.93 ± 0.03	31	5	17	9	12	9	12	15	110	-45.2		GAAAGTGTAAGGCAAGGTCTGGTTCCTTCCTACTTCACCAGCCTTCCCTTAAACTTTCTT
chi-miR-new-11	CTGGGTGGATGGAGCAGCACTGCC	5p	24	13	62307596..62307655	+	54	0.93 ± 0.03	7	14	23	21	4	4	1	9	83	-40.3	mml-miR-1230	CTGGGTGGATGGAGCAGCACTGCCTGGGCCCCCAACTGAGGCTGCTCCTCTGCCCACAG
chi-miR-new-12	TGGTTTCAGGACAGATCTCTC	3p	21	23	2559665..2559727	-	52	0.93 ± 0.03	5	5	9	5	6	4	7	6	47	-64	tgu-miR-29b-2-5p	AGATCTGTCCTGAAACCAGCATAAACTAGCAGCTGCCATGCTGGTTTCAGGACAGATCTCTC
chi-miR-new-12	TGGTTTCAGGACAGATCTCTC	3p	21	23	2559668..2559730	+	51	0.93 ± 0.03	5	5	9	5	6	4	7	6	47	-61.7	tgu-miR-29b-2-5p	AGATCTGTCCTGAAACCAGCATGGCAGCTGCTAGTTTATGCTGGTTTCAGGACAGATCTCTC
chi-miR-new-13	AGAGGTGGGCGTGCCGGCTCAGA	3p	23	4	111152984..111153047	+	48	0.93 ± 0.03	10	32	5	6	5	2	2	1	63	-38.1	ptr-miR-6134	AGAGAGGACCGCCCGTCCCTCCTGTATTTCTGCCACCAGGAGAGGTGGGCGTGCCGGCTCAGA
chi-miR-new-14	GGCCTGCACACGAGCATCAGCG	3p	22	3	18807913..18807970	-	38	0.93 ± 0.03	6	7	3	8	8	7	1	2	42	-66.3	cin-miR-4062-5p	CTGATGCTCTGTGCAGGGCCCGCCATCTGTCCAGGGGCCTGCACACGAGCATCAGCG
chi-miR-new-15	TATGAAGTCCTTAAGGGGAGG	3p	21	5	36867548..36867605	+	38	0.93 ± 0.03	13	10	16	5	4	6	2	1	57	-57.6		CTCCCCTTAAGGACTTCATATTTAACTGTCATATTCTATGAAGTCCTTAAGGGGAGG
chi-miR-new-16	CCTGGGGTGTGAACACGGTGTGT	5p	23	6	671072..671132	+	36	0.93 ± 0.03	1	1	5	5	4	7	10	20	53	-30.9	bta-miR-6523a	CCTGGGGTGTGAACACGGTGTGTCTACTCACAAGTGTCACCCCGCGTCACACCTCAACGC
chi-miR-new-17	TCCCCGAGTCCCTGGTGTGCACT	5p	23	1	144191445..144191508	+	32	0.93 ± 0.03	6	4	3	4	1	2	1	1	22	-45	mmu-miR-1895	TCCCCGAGTCCCTGGTGTGCACTGACGCCACGTCACCCGGTGTACTCTGGGACTCGGGTGTCA
chi-miR-new-18	ATTGGCACGTCTTGGAATGCA	3p	21	X	49314080..49314138	-	31	0.93 ± 0.03	21	1	1	0	4	4	3	0	34	-33.1	hsa-miR-96-5p	CATTCCAAGGCTTGCCATTCATCTGGCTAAACTTGTGATTGGCACGTCTTGGAATGCA
chi-miR-new-19	TTAGCCCTGACCGGTCGCTGGG	3p	22	16	74691687..74691747	+	31	0.93 ± 0.03	14	6	9	8	4	4	3	1	49	-42.8		TGGCGACCCATCCAGGGCTCAAGAGAGGAGCGCACGTCTTAGCCCTGACCGGTCGCTGGG
chi-miR-new-20	TTGAAAGGGAATGACAGCAGGG	3p	22	5	99477740..99477801	-	30	0.93 ± 0.03	16	10	6	2	0	2	0	0	36	-34.8	hsa-miR-488-3p	TACTGTCCTGCCCTTTTGAGAGAAATTAGTGAGATCGCTTTGAAAGGGAATGACAGCAGGG
chi-miR-new-21	ATGCCGGCTAACCATAGCTTAC	5p	22	8	30206641..30206694	+	27	0.93 ± 0.03	7	1	7	0	6	4	6	5	36	-53.4		ATGCCGGCTAACCATAGCTTACGCATGAAGGTAAGCTATGGTTAGCCAGCGTA
chi-miR-new-22	AACTTTCAGCTTATCATTGTGA	5p	22	13	50730930..50730992	-	26	0.93 ± 0.03	4	3	4	4	3	5	0	3	26	-37	ame-miR-3783	AACTTTCAGCTTATCATTGTGAGTTTCATTAATTTTATCCTACAAAGATAAGCTAAAAGTTC
chi-miR-new-23	AATCGGTATCTGTCTGAGTAGA	3p	22	X	48103452..48103509	-	22	0.93 ± 0.03	1	0	13	4	6	8	1	0	33	-35.9	cbr-miR-7591	TGCTTAGACTGGTACTGATCACGTAGACCATGTGTAATCGGTATCTGTCTGAGTAGA
chi-miR-new-24	TGGGCTTGGGGAGCCTGGGACT	5p	22	15	71234035..71234100	+	21	0.93 ± 0.03	5	4	0	4	2	0	1	1	17	-41.4	bta-miR-2330-5p	TGGGCTTGGGGAGCCTGGGACTCAGAGGATCTGAGTATGGGTCCCAGGACACACCAAACCCACCT
chi-miR-new-25	TACAGTGACCAGGTGACGACGGAT	5p	24	11	85680581..85680642	-	19	0.93 ± 0.03	0	2	4	3	3	2	0	2	16	-37	oan-miR-1329-5p	TACAGTGACCAGGTGACGACGGATTTCTCAAGTGACAGCCTCGTGGCTTGGGCACAGTGTC
chi-miR-new-26	GAAGTCTGTCTGTTTGATCTTT	3p	22	19	47611479..47611536	-	17	0.93 ± 0.03	1	0	4	1	5	8	1	0	20	-27.5	dps-miR-2511	GAGGTCAGACCAGACAGTCTAGCTCAAGTGATTGAGAAGTCTGTCTGTTTGATCTTT
chi-miR-new-27	TGCTGGGTGACCGCAGCCAAGT	3p	22	13	52707626..52707687	-	17	0.93 ± 0.03	1	1	1	0	3	2	5	2	15	-38.9	bta-miR-320b	CTGGCTGGGGGCAGCACCCTGGCAGCCTGTCACGGGACCTGCTGGGTGACCGCAGCCAAGT
chi-miR-new-28	TGGTTGGGAGACCAGGGGAAGA	5p	22	25	26288768..26288830	-	14	0.93 ± 0.03	1	5	0	1	3	1	1	1	13	-33.5	hsa-miR-92a-1-5p	TGGTTGGGAGACCAGGGGAAGACTCCACTAACTAGCTCTCCCCCATGTGTCTCCTCGCCCAG
chi-miR-new-29	TAGTCTCCTGTTGTCACTGGTCT	5p	23	10	32403751..32403810	+	13	0.93 ± 0.03	6	0	0	3	0	0	1	3	13	-40.8	hco-miR-5918a	TAGTCTCCTGTTGTCACTGGTCTTAAGAGGGCAGAAGACCAGCTGGACTGGGGACTAGG
chi-miR-new-30	TGGCCTCCGTGGGCCTCTCTGC	3p	22	7	57347139..57347203	+	13	0.93 ± 0.03	0	2	6	1	1	0	0	1	11	-46.1	rno-miR-3593-5p	AGAGGGGCACATGGGGCGACTTTGGTCAGGAGGCCCTCGTGGTGGCCTCCGTGGGCCTCTCTGC
chi-miR-new-31	TGGCTCTCGTGATCCTCTCCCCAT	3p	24	2	134262475..134262538	-	13	0.93 ± 0.03	8	0	0	3	0	0	0	1	12	-34.7		AGGAGGGGCTCTGGGAGAGACAGCTTCCTGCTGCTCCGCTGGCTCTCGTGATCCTCTCCCCAT
chi-miR-new-32	TTTCAGGAGAGTCAGCATCTTGGA	5p	24	1	96289742..96289808	+	13	0.93 ± 0.03	1	5	3	1	3	3	0	0	16	-31.1	bma-miR-5872	TTTCAGGAGAGTCAGCATCTTGGAATCTTGGAAGTTAGATGGCTCCACGCCTGCTCTCCTGGGACT
chi-miR-new-33	TGCCTAGAGAGGTTCTGTTTACT	5p	23	X	48157173..48157230	-	12	0.93 ± 0.03	0	0	5	4	0	2	0	0	11	-34.7	efu-miR-337	TGCCTAGAGAGGTTCTGTTTACTTCAACTACTGGTAAACAGAGCCTTCCTGGATAGA
chi-miR-new-34	TTGCCCTCTCTATCTGCCTACA	3p	22	29	37777679..37777735	+	12	0.93 ± 0.03	2	0	2	3	2	1	1	2	13	-29.8		TCCAGGCAGACAGGAGGGAAGGTCTCTGAATTCCTTGCCCTCTCTATCTGCCTACA
chi-miR-new-35	AACTGCTGCCTGAAGTCAGGG	3p	21	4	98732698..98732762	-	12	0.93 ± 0.03	3	1	1	1	1	0	0	0	7	-47.9	tca-miR-6008-5p	TCCTGAGTTTGGGCAGCAGTTCAGAGGACATTGCTGAACATTGAACTGCTGCCTGAAGTCAGGG
chi-miR-new-36	AATGATGGAGGCACACGGCTCA	3p	22	19	22432928..22432997	-	12	0.93 ± 0.03	3	5	3	1	0	1	2	1	16	-61.7		AGCCATGTGCCTCCATCCTAGGCTTCCATCCAGGCTGAGACATGGCCAATGATGGAGGCACACGGCTCA
chi-miR-new-37	CTGGACGTGGGCAGCTCGCGT	3p	21	18	35661075..35661130	-	11	0.93 ± 0.03	1	0	1	0	1	0	1	1	5	-38.1	eca-miR-9029	AGGAGTTGCCCGCGGTCCAGTGGGTTACAGTTCACTGGACGTGGGCAGCTCGCGT
chi-miR-new-38	TTCTCTGTTCATGTGGACGTGT	5p	22	13	20250794..20250852	+	11	0.93 ± 0.03	0	5	1	2	2	1	0	0	11	-34.2	efu-miR-9214	TTCTCTGTTCATGTGGACGTGTGACCATGTGGACGTATGACCACTTGAACAGAGGGGA
chi-miR-new-39	TGTGGCTGGGGAGCAGCCAGCA	5p	22	21	20377292..20377353	+	11	0.93 ± 0.03	1	0	4	3	0	2	1	0	11	-43	ssc-miR-4331	TGTGGCTGGGGAGCAGCCAGCAGTGACAGCAACCTCCATGCTGGTCACTCTCCAGCCTCAT
chi-miR-new-40	TGAGGTATCTGGGGATGTGTGC	3p	22	22	28187051..28187114	+	11	0.93 ± 0.03	4	3	0	2	1	0	0	1	11	-36.6	mmu-miR-202-3p	ACACATCCCAGTGATCTCGGCTGTTGTGTTAAGGAATGCCCTGAGGTATCTGGGGATGTGTGC
chi-miR-new-41	ACAGGTTGACATTCAAATTTGA	3p	22	1	20042532..20042594	+	9.8	0.93 ± 0.03	0	0	1	0	2	2	0	1	6	-51.8	spu-miR-125-3p	AAATTTGAATGTCAACCTGTTACTGTTGTAGTTGAGATTAACAGGTTGACATTCAAATTTGA
chi-miR-new-42	TTGGTTTTCAAGCCAGTTCTCT	3p	22	2	122011306..122011372	+	9.8	0.93 ± 0.03	0	3	1	2	3	0	0	1	10	-35.1	bmo-bantam-5p	AGACCTGGCTTTGAATCCCAGCTTTCCCCTCTGTAGCTATACGGTTGGTTTTCAAGCCAGTTCTCT
chi-miR-new-43	CCTGTGCTGGCGCCCACCTGG	5p	21	25	246566..246626	-	9	0.93 ± 0.03	1	0	0	2	0	1	0	1	5	-55.1	bta-miR-2455	CCTGTGCTGGCGCCCACCTGGCCAGAGACTCGGGCGCAGTCAGGTGGTCGCCAGCAGGGG
chi-miR-new-44	AGCCTAATGGTGATGGTTCCA	5p	21	27	37400465..37400522	+	9	0.93 ± 0.03	5	0	0	1	0	1	0	2	9	-38.2		AGCCTAATGGTGATGGTTCCATTCATCAACCTGTGGAAGCGTCATCACAGTAGGCCA
chi-miR-new-45	AGTCAGAATCTCTTGGACAAGG	5p	22	21	32360767..32360824	-	8	0.94 ± 0.03	2	1	1	0	0	0	0	0	4	-34.6	str-miR-7880k-5p	AGTCAGAATCTCTTGGACAAGGCTGTTTTTTAAAAAGCCCTCCAAAGATTTTGATAT
chi-miR-new-46	CCCAGGATTCTGGAGCCAGGC	5p	21	22	42667475..42667531	-	7.9	0.93 ± 0.03	2	0	1	0	1	1	0	0	5	-44.7	ssc-miR-9804-5p	CCCAGGATTCTGGAGCCAGGCTGGCTGAGGTGCCTGGCTGAAGGACCCTGGACTGA
chi-miR-new-47	TGGAGGGCCGGGGAAAACAGA	5p	21	3	55439264..55439325	+	7.1	0.93 ± 0.03	1	2	1	0	0	0	0	0	4	-29	oan-miR-1421y-5p	TGGAGGGCCGGGGAAAACAGAGCAGAAACTGAACCTTCTCTGCTTTTCCTTGATTCCTCCT
chi-miR-new-48	GATCTCCGGAGGCCTCTTCAGTC	5p	23	23	10801047..10801107	+	7.1	0.93 ± 0.03	5	1	2	0	0	0	0	1	9	-39.3		GATCTCCGGAGGCCTCTTCAGTCTGCCCGTAGAGCTGACTGATGGGGCTCCGCAGAGTAC
chi-miR-new-49	AATGTACTTGTGGAGTTGGAG	3p	21	10	19062271..19062332	+	6.8	0.94 ± 0.02	1	0	1	1	1	2	3	0	9	-49.2		TCCAGCTCCGTGTGTACATTCTTAAAGGGTGATGAACTGGAATGTACTTGTGGAGTTGGAG
chi-miR-new-50	TTTACTGTTGTCACTTCTTTCT	3p	22	19	59529106..59529165	+	6.6	0.94 ± 0.02	10	1	2	0	0	2	0	0	15	-21.1		AGGAAGTAACTATAGTACAGAAATAACTGCTGATTTCTTTACTGTTGTCACTTCTTTCT
chi-miR-new-51	GCGCAGGGGTGGGAGCTGTTGC	5p	22	1	68302881..68302940	-	6.5	0.94 ± 0.02	1	3	1	1	1	0	1	1	9	-32.5		GCGCAGGGGTGGGAGCTGTTGCCTAAGCTGCCACAGCAAAAGTTCTCCCCCCTCCCCCC
chi-miR-new-52	AAGGGAAATTAGCTGACTGAA	5p	21	11	61850677..61850734	-	5.9	0.93 ± 0.02	0	2	0	2	3	1	1	2	11	-41.7	hsa-miR-5584-5p	AAGGGAAATTAGCTGACTGAAACTACTCTGAGCAGTCAGCTAATTTCCTTTGCTTCT
chi-miR-new-53	CGGCCCACCAGGACCCAGGCGG	3p	22	18	51777106..51777168	-	5.8	0.93 ± 0.02	2	10	3	3	3	2	0	1	24	-52.4	mmu-miR-7655-5p	ACCTGGGCCCGGCCGGGCAAGGCGGTGAGTCTCTCCTCGCCGGCCCACCAGGACCCAGGCGG
chi-miR-new-54	AAAAACCCAGTGAACTTTTTGG	3p	22	11	66979006..66979077	-	5.8	0.93 ± 0.02	5	1	1	0	0	1	2	0	10	-61.3	hsa-miR-548as-3p	AAAAAGTTCATCCAGTTTTTCTGTTACATCTTACGGAAAGATGTAACAGAAAAACCCAGTGAACTTTTTGG
chi-miR-new-55	CACATGGAGTTGCTGTTACA	3p	20	29	40910117..40910170	+	5.7	0.93 ± 0.02	6	0	1	0	2	0	2	2	13	-42.1	hsa-miR-4802-3p	TAACAGCAGCCCCACTGGAACTAGTGGTACTTCCACATGGAGTTGCTGTTACA
chi-miR-new-56	TCTTGGGCCTGCAAGTCTTGGA	5p	22	X	54609534..54609596	+	5.7	0.93 ± 0.02	7	0	12	1	4	1	4	7	36	-51.9	hsa-miR-635	TCTTGGGCCTGCAAGTCTTGGAGGACCTCTTTATGGGCCTCCAAGTCTTGGGCCTGAGATGT
chi-miR-new-57	CTTGCTGGATGACCTCCCTGCC	3p	22	13	37532492..37532562	+	5.7	0.93 ± 0.02	5	2	3	2	2	1	0	1	16	-49.1	hco-miR-5973	CAGGGAGGTGTCTCAGTGACAAGTTTAATCCTCCTGGGGCTTTACAAACTTGCTGGATGACCTCCCTGCC
chi-miR-new-58	AGGGGAGGAGCAGGGGATGTGA	5p	22	18	47470186..47470259	-	5.7	0.93 ± 0.02	2	5	1	1	4	1	0	0	14	-51.9	oan-miR-1408	AGGGGAGGAGCAGGGGATGTGACGACAGAACGGGGGCCCCCGAGGTTACCTGTCCTCTGGCCTCCTCCCCAGG
chi-miR-new-59	GCAGAGCCCTGTTCTCTCAGA	3p	21	13	64258881..64258937	+	5.6	0.93 ± 0.02	2	2	7	4	0	1	0	0	16	-45.8	gga-miR-6683-3p	TGAGAGAGAACCAGGGACTCAGCTGTTTTCTCTCAGCAGAGCCCTGTTCTCTCAGA
chi-miR-new-60	AAAACCTTGATGAACTTTTTGA	3p	22	4	83417491..83417551	-	5.6	0.93 ± 0.02	7	3	0	2	1	0	1	1	15	-44.7	mmu-miR-703	AAAAAGTTCATTTGGGCTTTTTTGTAAGATGTTACAGGAAAACCTTGATGAACTTTTTGA
chi-miR-new-61	CCTCAGCCACGCCCCTCACAC	3p	21	17	44739704..44739762	-	5.6	0.93 ± 0.02	3	1	0	2	2	1	3	2	14	-50.8	mmu-miR-7050-3p	GTGAGGTGGGGTGGCTGCGGCCCAGGGGGCCCAGGGGCCTCAGCCACGCCCCTCACAC
chi-miR-new-62	TCTGGTGCTTAGACTCTGTGCTT	5p	23	6	113231936..113231993	+	5.6	0.93 ± 0.02	83	58	112	94	63	80	39	51	580	-47	hsa-miR-548q	TCTGGTGCTTAGACTCTGTGCTTCCATCCTAAGGCAGCAGGGTTTGGGCAGCAGAGG
chi-miR-new-63	CCCTGCTGGCGACCACCTGACT	5p	22	25	246567..246627	+	5.6	0.93 ± 0.02	5	2	0	4	1	0	0	0	12	-46.6	hsa-miR-370-3p	CCCTGCTGGCGACCACCTGACTGCGCCCGAGTCTCTGGCCAGGTGGGCGCCAGCACAGGA
chi-miR-new-64	TGACCTCTGACCTTTGCCTCCCA	5p	23	7	9529615..9529670	+	5.5	0.93 ± 0.02	3	1	0	0	2	5	2	1	14	-31.4	hsa-miR-6821-3p	GGGGAGGCAGGGGGTGGTCAGTGCCAGTGCCCTGACCTCTGACCTTTGCCTCCCA
chi-miR-new-65	AAGGGACCCGAACGAACTTTTT	3p	22	5	100733504..100733561	+	5.5	0.93 ± 0.02	0	1	0	4	5	4	0	0	14	-46.5	oan-miR-1413-5p	AAAGTTCTTTTGGGTTTTCCCATAACATCTTGTGGAAGGGACCCGAACGAACTTTTT
chi-miR-new-66	TGGAAGGAGCCAACTCCATCAGGG	5p	24	29	37776108..37776169	+	5.5	0.93 ± 0.02	4	3	1	3	2	3	0	1	17	-39.3	hsa-miR-4533	TGGAAGGAGCCAACTCCATCAGGGCTGACAGTTAGGACCCTGTGGAGAGGCCCTTTCTGGC
chi-miR-new-67	TCTGGGAACCTGATTCTCTCCAC	3p	23	13	42781112..42781184	+	5.4	0.93 ± 0.02	4	1	3	2	1	3	1	1	16	-35.2	mmu-miR-204-3p	GGGGAGCTCAGGGCAGAGGTCTGTGACCGGCAGGGCAGGAGAACTGATGTCTGGGAACCTGATTCTCTCCAC
chi-miR-new-68	TGAAGGAGTGTTGGCGGGCGCT	5p	22	19	33822292..33822356	-	5.4	0.93 ± 0.02	2	1	0	3	0	0	0	0	6	-47.7		TGAAGGAGTGTTGGCGGGCGCTCTCCTGACCCCCAGCTGGTGCCCTCCTGCCCGCTCCTTCCCT
chi-miR-new-69	TAGAAAGTTTCTTTGGGGTTTT	5p	22	8	40441255..40441318	+	5.4	0.93 ± 0.02	10	3	1	0	1	0	0	1	16	-36.2	oan-miR-1376-3p	TAGAAAGTTTCTTTGGGGTTTTTCAGTAAGATCAGATAGAAAACCTCAAACGAACTTTTTGGC
chi-miR-new-70	TGGTCTGTGGCCCAGAGGACC	5p	21	26	44235068..44235134	-	5.4	0.93 ± 0.02	7	12	1	0	0	1	0	0	21	-36.8	api-miR-3017a	TGGTCTGTGGCCCAGAGGACCTGCTGCCACTTCCAGATCTGAGAGTCATCTGTCCCGCGGGCCAGG
chi-miR-new-71	ATGGCCAAAAGGTTTGTTCAGA	5p	22	3	88531696..88531757	-	5.4	0.93 ± 0.02	2	2	3	1	0	1	2	2	13	-41.8	hsa-miR-548s	ATGGCCAAAAGGTTTGTTCAGATTTTTCTGTAATAAACCTGAACAAACCTTTTGGCCAACC
chi-miR-new-72	TCTGCTGACTTTGAAGGTGGAAGC	5p	24	29	42536242..42536305	-	5.3	0.93 ± 0.02	6	4	2	2	0	1	0	0	15	-40.9	hsa-miR-93-3p	TCTGCTGACTTTGAAGGTGGAAGCACGGTGCTAACATCTGCTTCCTCTTCCGGTCGGCAGATG
chi-miR-new-73	AGGGGCCTCCGTGGAAACCTGG	5p	22	19	41155698..41155770	+	5.3	0.93 ± 0.02	6	15	1	2	1	1	0	0	26	-41	mmu-miR-665-5p	AGGGGCCTCCGTGGAAACCTGGAGCGGCCCCCCGTGACCCCAGCTGATCCACGTCTCCATTCTGGCCCCAGG
chi-miR-new-74	AAAAAGTTCAGTTGGATTCATC	5p	22	X	93542185..93542244	-	5.3	0.93 ± 0.02	18	10	32	29	25	21	29	36	200	-42.7	bta-miR-2284j	AAAAAGTTCAGTTGGATTCATCCGTAAGATGGTATGGAAAATCCGAACGAACTTTTTGG
chi-miR-new-75	TACTGTTCCCTGAATGGGTAGT	3p	22	X	48150004..48150060	-	5.3	0.93 ± 0.02	7	4	44	34	22	65	5	2	183	-30.4	asu-miR-100b-3p	TGCCCAGCCAGGTGCAGTTCACGTACATTTGGTGTACTGTTCCCTGAATGGGTAGT
chi-miR-new-76	AATCAGTGACATGTAGCTTGTTT	3p	23	6	15249525..15249589	-	5.3	0.93 ± 0.02	2	0	0	2	1	1	1	1	8	-22.6	nve-miR-2026-3p	CACAGGCTACAGCCACTGATATTCCTGTTTGCTATGTTAGAAATCAGTGACATGTAGCTTGTTT
chi-miR-new-77	TTTTTTGCTGGAACATTTCTGG	3p	22	23	12528655..12528724	+	5.3	0.93 ± 0.02	15	1	0	0	2	3	0	1	22	-39.6	mmu-miR-129-5p	GGAAATGTTCTAGCCAAAAAAGTTTGCCGAGAACCACTGTGTCTTTTTTTTTTGCTGGAACATTTCTGG
chi-miR-new-78	AAGGAGTAGCGGGAACGTGGAG	5p	22	15	27869004..27869066	-	5.2	0.93 ± 0.02	4	10	3	4	1	3	2	2	29	-37.9	mdo-miR-7265-5p	AAGGAGTAGCGGGAACGTGGAGGGCTGCTTTGTGACCTGGCCGCATTCCGGCTTTTCTCCTA
chi-miR-new-79	CACTGGAGTTTTGTTTCAACATT	3p	23	4	8653336..8653398	-	5.2	0.93 ± 0.02	63	10	788	622	995	1185	239	223	4125	-40	mmu-miR-3081-5p	TGTTGAAACAATCTCCGTTGAACCATGTTACAGGAAGTTCACTGGAGTTTTGTTTCAACATT
chi-miR-new-80	ATGGGGTAAGGATGGAGAGGA	5p	21	19	19377581..19377645	-	5.2	0.93 ± 0.02	3	9	3	1	1	2	0	0	19	-31.6	pma-miR-4589	ATGGGGTAAGGATGGAGAGGACCTTTGAGCGCTACTAGATACCTCTCCATTCTCATCCCCAGAG
chi-miR-new-81	CTGCACCTGGTGGTGTGACTTG	3p	22	26	45308670..45308741	+	5.2	0.93 ± 0.02	1	5	1	0	1	1	0	0	9	-40.4	hsa-miR-500a-3p	CGCCAGACCCCAGGTGCCTCTCCCAGGATGTCTCACGGAATGCTCCTGCCTGCACCTGGTGGTGTGACTTG
chi-miR-new-82	AACAGTCTGTTCAGGTTTTCCT	5p	22	10	83580543..83580601	+	5.1	0.93 ± 0.02	33	37	26	19	20	20	3	7	165	-39.3	pma-miR-212-3p	AACAGTCTGTTCAGGTTTTCCTGTAAGGTGCTATAGGAAAACCCGAACAAACTTTGTG
chi-miR-new-83	TCCTGTGCTCTTTCTCCTGCAG	3p	22	29	41979355..41979416	+	5.1	0.93 ± 0.02	5	7	2	2	1	2	0	0	19	-32.2	hsa-miR-1914-5p	GCGGGAGGGAGACAAAAGGATACGGCTGGGCAGATGGTATCCTGTGCTCTTTCTCCTGCAG
chi-miR-new-84	TATGACAGTGACCCCCTTTGA	5p	21	22	48763464..48763519	+	5.1	0.93 ± 0.02	6	2	15	7	11	10	3	5	59	-31.8	ppc-miR-2238a	TATGACAGTGACCCCCTTTGACCCACTCTGTCCTCACAGGGGTTCTCTGTCCAGG
chi-miR-new-85	TCGGAGGACTGAGAAGGTGAGG	5p	22	10	8021120..8021186	-	5.1	0.93 ± 0.02	4	0	4	0	2	1	0	0	11	-38.1	gga-miR-6557-5p	TCGGAGGACTGAGAAGGTGAGGCAGTTCTGAACCATGCTGCCTTCCACTGGTCAAGACCTCCGAGA
chi-miR-new-86	TCACTCAGTCGTGCCCGAATT	3p	21	5	54417061..54417118	+	5	0.93 ± 0.02	6	3	6	6	10	4	9	8	52	-33.4	mml-miR-7192-5p	GTCGGACACGACTGAGCGACTTCACTATGTGCTTAGTCACTCAGTCGTGCCCGAATT
chi-miR-new-87	TTAAAAGTTTGTTCAAGATTTT	5p	22	29	35523137..35523198	+	5	0.93 ± 0.02	5	0	3	1	1	1	0	0	11	-33.2	dme-miR-1013-3p	TTAAAAGTTTGTTCAAGATTTTCTGTAAGCTGTTATGAAAAACTTAAATGAACTTTTGGGC
chi-miR-new-88	TGTAACAAATTTAAAAAAAACT	5p	22	13	44863773..44863835	+	5	0.93 ± 0.02	1	0	2	2	1	3	1	0	10	-29.9	ccr-miR-459-5p	TGTAACAAATTTAAAAAAAACTAAAGTTTGAATTAATTAGTTTTTTTTCAACTTGTTACAGC
