# Supplementary material for: Identification and Expression Profiling of miRNAome in Goat longissimus dorsi Muscle from Prenatal Stages to a Neonatal Stage
Source: PLoS One. 2016 Oct 31;11(10):e0165764. doi: 10.1371/journal.pone.0165764 (PMC5087842; doi:10.1371/journal.pone.0165764)
Supplement: S5 Table — (XLSX) [file pone.0165764.s005.xlsx]

## Sheet: Sheet1
Table S5 Pearson correlations among eight libraries based on the known miRNAs
	E45-1	E45-2	E60-1	E60-2	E105-1	E105-2	B3-1
E45-2	0.882066	1
E60-1	0.67545	0.630695	1
E60-2	0.745872	0.679545	0.987715	1
E105-1	0.569901	0.558743	0.953226	0.933692	1
E105-2	0.497066	0.508633	0.931462	0.897281	0.992024	1
B3-1	0.283565	0.240733	0.688325	0.657065	0.666474	0.687408	1
B3-2	0.245177	0.211603	0.67335	0.635998	0.659226	0.685913	0.997663
