# Supplementary material for: Identification and Expression Profiling of miRNAome in Goat longissimus dorsi Muscle from Prenatal Stages to a Neonatal Stage
Source: PLoS One. 2016 Oct 31;11(10):e0165764. doi: 10.1371/journal.pone.0165764 (PMC5087842; doi:10.1371/journal.pone.0165764)
Supplement: S6 Table — (XLSX) [file pone.0165764.s006.xlsx]

## Sheet: list
Table S6 The differentially expressed known miRNAs across four development stages
Table S6-1 The differentially expressed known miRNAs between E45 and E60
Table S6-2 The differentially expressed known miRNAs between E45 and E105
Table S6-3 The differentially expressed known miRNAs between E45 and B3
Table S6-4 The differentially expressed known miRNAs between E60 and E105
Table S6-5 The differentially expressed known miRNAs between E60 and B3
Table S6-6 The differentially expressed known miRNAs between E105 and B3
Table S6-7 Highly expressed DE miRNAs ( the average RPM > 1000) between every two stages
Table S6-8 The summary of differentially expressed miRNAs across four stages.
Note:LogFC represents represents |log2(Fold changes) |; Differentially expressed miRNAs were detected using the cutoff values of |log2(Fold change)| > 1 and FDR < 0.05; and here the fold changes were calculated from the pseudo-counts based on the UQ normalizations which was different with the fold changes based on RPM values of the miRNAs.

## Sheet: S6-1
Table S6-1 The differentially expressed known miRNAs between E45 and E60
GeneID	mean pseduocount in E45	mean pseduocount in 60	Fold change(E60/E45)	log2 Fold change	Pvalue	FDR	Change direction
chi-miR-124a	6039.92	30.8965	0.0051365	-7.605	9.87e-06	0.000674596	down
chi-miR-219	210.172	3.62231	0.0177976	-5.81217	1.42e-05	0.000913679	down
chi-miR-9-3p	7163.33	128.518	0.0179585	-5.79919	0.00053133	0.0143583	down
chi-miR-183	4203.44	75.4327	0.0179676	-5.79846	5.45e-07	0.000105602	down
chi-miR-96	2229.68	41.3744	0.0186117	-5.74765	2.22e-06	0.00025797	down
chi-miR-137	1756.25	33.0965	0.0189144	-5.72437	0.000435509	0.0123482	down
chi-miR-182	1822.66	36.8155	0.0202614	-5.62512	4.66e-06	0.000358302	down
chi-miR-9-5p	67288.2	1483.65	0.022051	-5.50301	0.000676101	0.0167155	down
chi-miR-1224	120.818	2.71424	0.0234435	-5.41467	1.4e-06	0.000232279	down
chi-miR-184	57.7757	1.3281	0.0253302	-5.303	2.72e-05	0.00142215	down
chi-miR-140-5p	22403.7	660.018	0.0294667	-5.08477	1.27e-07	3.68e-05	down
chi-miR-140-3p	283049	9385.63	0.0331595	-4.91444	8.41e-08	3.26e-05	down
chi-miR-873-5p	74.2828	3.62231	0.0505262	-4.30682	0.000241812	0.00802459	down
chi-miR-135b-5p	3367.01	194.145	0.0576926	-4.11547	0.00152657	0.0286109	down
chi-miR-200a	2189.15	131.297	0.0600206	-4.0584	2.33e-05	0.00129184	down
chi-miR-200c	775.255	47.5555	0.0614418	-4.02463	0.00024861	0.00802459	down
chi-miR-141	782.689	49.2644	0.0630845	-3.98657	1.73e-05	0.00100737	down
chi-miR-383	1233.06	80.185	0.065156	-3.93996	4.7e-05	0.0022038	down
chi-miR-200b	799.773	58.7822	0.0736251	-3.76366	0.000196223	0.00690943	down
chi-miR-671-5p	3045.27	241.389	0.0793127	-3.6563	0.00132385	0.0265391	down
chi-miR-429	78.6871	6.40813	0.0825191	-3.59913	0.00120487	0.0254556	down
chi-miR-708-3p	2728.48	368.168	0.134998	-2.88899	0.00231927	0.0408333	down
chi-miR-381	8266.36	126746	15.3318	3.93845	2.81e-05	0.00142215	up
chi-miR-1	47825.5	369229	7.72031	2.94866	0.000355926	0.0107049	up
chi-miR-499-5p	12296.6	80687.7	6.56174	2.71408	0.000935024	0.0213039	up
chi-miR-208b	60.05	485.168	8.02509	3.00452	0.00132502	0.0265391	up
LogFC represents |log2(Fold change) |; Differentially expressed miRNAs were detected using the cutoff values of |log2(Fold change)| > 1 and FDR < 0.05;
Here the fold changes were calculated from the pseudo-counts based on the UQ normalizations which was different with the fold changes based on RPM values of the miRNAs.

## Sheet: S6-2
Table S6-2 The differentially expressed known miRNAs between E45 and E105
GeneID	mean pseduocount in E45	mean pseduocount in E105	Fold change(E105/E45)	log2 Fold change	Pvalue	FDR	Change direction
chi-miR-183	3888.33	11.3208	0.00294126	-8.40935	2.12e-11	1.23e-08	down
chi-miR-96	2063.21	6.40634	0.00316136	-8.30524	1.02e-09	3.96e-07	down
chi-miR-182	1686.78	5.33334	0.00323844	-8.27049	2.03e-09	4.72e-07	down
chi-miR-200a	2022.51	34.3377	0.017035	-5.87536	7.02e-09	1.11e-06	down
chi-miR-141	723.013	12.501	0.0174075	-5.84415	8.57e-09	1.11e-06	down
chi-miR-200b	739.763	8.37221	0.0114673	-6.44633	1.48e-08	1.56e-06	down
chi-miR-140-3p	261107	8317.22	0.0318542	-4.97237	2.28e-08	2.21e-06	down
chi-miR-1224	111.633	0.941441	0.0097161	-6.68541	1.08e-07	7.82e-06	down
chi-miR-200c	717.346	11.3208	0.0159357	-5.97159	4.06e-07	2.14e-05	down
chi-miR-383	1137.17	37.751	0.0333074	-4.90801	3.76e-07	2.14e-05	down
chi-miR-140-5p	20656.2	772.107	0.0373855	-4.74138	3.96e-07	2.14e-05	down
chi-miR-124a	5592.77	12.5507	0.00226547	-8.78598	1.59e-06	7.12e-05	down
chi-miR-184	53.3281	0.469781	0.0113525	-6.46084	2.76e-06	0.000118867	down
chi-miR-135b-5p	3117.28	32.4236	0.0104409	-6.58162	5.12e-06	0.000191973	down
chi-miR-873-5p	68.4498	1.03083	0.0163705	-5.93276	1.54e-05	0.000448682	down
chi-miR-137	1626.27	9.03212	0.00562696	-7.47343	2.51e-05	0.00066251	down
chi-miR-429	72.7746	1.88063	0.027813	-5.16809	7.72e-05	0.00179453	down
chi-miR-219	194.554	7.24942	0.0378658	-4.72296	0.000118228	0.00269374	down
chi-miR-9-5p	62307.4	824.229	0.0132304	-6.24	0.000178292	0.00339632	down
chi-miR-135a	17815.7	1758.92	0.0987338	-3.34031	0.000206877	0.00367185	down
chi-miR-9-3p	6633.16	122.727	0.0185201	-5.75477	0.000517826	0.00761254	down
chi-miR-216b	118.453	12.4514	0.105678	-3.24225	0.000655868	0.00907284	down
chi-miR-671-5p	2804.42	201.613	0.0719396	-3.79707	0.000695405	0.00947392	down
chi-miR-449a-5p	108.181	13.8026	0.128763	-2.95721	0.00143573	0.0167422	down
chi-miR-296-3p	9270.7	947.291	0.102196	-3.29059	0.00152079	0.0174966	down
chi-miR-2332	373.901	35.6298	0.0956727	-3.38575	0.00169579	0.0187668	down
chi-miR-324-3p	350.813	54.9213	0.156995	-2.67121	0.00252251	0.0248404	down
chi-miR-181c-3p	869.393	152.048	0.175044	-2.51421	0.00258756	0.0252667	down
chi-miR-18a-3p	309.097	42.199	0.137009	-2.86766	0.00261091	0.0252823	down
chi-miR-1307-3p	7891.58	1034.64	0.131126	-2.93098	0.00297773	0.0281311	down
chi-miR-876-5p	40.4338	4.44027	0.111837	-3.16053	0.00334853	0.0304369	down
chi-miR-196b	54393.9	10595.4	0.194793	-2.35999	0.00358964	0.0320859	down
chi-miR-504	1199.48	211.439	0.176392	-2.50314	0.00371081	0.0326664	down
chi-miR-2483-5p	380.725	71.9216	0.189324	-2.40107	0.00378693	0.0330858	down
chi-miR-545-5p	5276.12	901.277	0.170852	-2.54918	0.00403289	0.034206	down
chi-miR-873-3p	16.7086	0.515929	0.0370174	-4.75565	0.00421817	0.0355182	down
chi-miR-708-3p	2515.03	430.365	0.17118	-2.54642	0.00443773	0.0368332	down
chi-miR-100-5p	41064.8	8972.99	0.218512	-2.19422	0.0052012	0.0419708	down
chi-miR-135b-3p	16.0435	8.72e-18	0.00746001	-7.06661	0.0070717	0.0489126	down
chi-miR-381	7644.17	385651	50.4472	5.6567	1.48e-08	1.56e-06	up
chi-miR-195-3p	0.7671	96.1941	94.1756	6.55728	1.94e-07	1.33e-05	up
chi-miR-195-5p	1094.3	18612.1	17.0034	4.08776	2.87e-06	0.00011893	up
chi-miR-1	44161	557161	12.6165	3.65724	1.03e-05	0.00033302	up
chi-miR-543-3p	485.273	7076.5	14.5729	3.86521	1.12e-05	0.000352178	up
chi-miR-497-5p	245.774	3592.54	14.5992	3.86782	1.43e-05	0.00042648	up
chi-miR-655	438.496	6249.77	14.2375	3.83162	4.6e-05	0.00116187	up
chi-miR-410-3p	380.838	5259.63	13.7934	3.78591	0.000121966	0.00272547	up
chi-miR-411a-5p	10478.9	147463	14.0717	3.81473	0.000143634	0.00294358	up
chi-miR-495-3p	630.111	9956.9	15.7902	3.98096	0.000140439	0.00294358	up
chi-miR-411a-3p	985.541	15250.3	15.4668	3.95111	0.000187709	0.00346218	up
chi-miR-377	97.5388	1136.85	11.6046	3.53662	0.000201414	0.00365692	up
chi-miR-3955-3p	24.1928	238.704	9.78809	3.29103	0.00025053	0.00428111	up
chi-miR-154a-3p	137.631	996.85	7.23654	2.8553	0.000799401	0.0105557	up
chi-miR-376c-3p	7140.52	43057.4	6.02985	2.59212	0.00103844	0.0129749	up
chi-miR-451-5p	76.0298	469.042	6.1561	2.62202	0.00144081	0.0167422	up
chi-miR-150	46.9104	305.261	6.45529	2.69048	0.00214026	0.0224052	up
chi-miR-136-3p	11336.7	61860.2	5.4565	2.44798	0.00226091	0.0229226	up
chi-miR-144-3p	575.157	4323.74	7.5114	2.90908	0.00238625	0.0237722	up
chi-miR-3959-5p	6671.78	36013.1	5.39745	2.43228	0.00389833	0.0333078	up
chi-miR-133a-5p	998.013	4869.46	4.87998	2.28687	0.0052679	0.0422159	up
chi-miR-493-5p	4582.87	25319.3	5.5242	2.46576	0.00562353	0.0438087	up
chi-miR-369-3p	22394.8	125632	5.60978	2.48794	0.00585289	0.0444231	up
chi-miR-487b-3p	2586.97	11917.7	4.60622	2.20358	0.00639196	0.045863	up
chi-miR-126-5p	3906.75	19524.2	4.997	2.32106	0.00639399	0.045863	up
chi-miR-126-3p	9438.35	49747.5	5.27051	2.39794	0.00677187	0.0479811	up

## Sheet: S6-3
Table S6-3The differentially expressed known miRNAs between E45 and B3
GeneID	mean pseduocount in E45	mean pseduocount in B3	Fold change(E105/E45)	log2 Fold change	Pvalue	FDR	Change direction
chi-miR-183	2879.93	11.1786	0.00391918	-7.99523	3.13e-10	7.27e-08	down
chi-miR-96	1528.1	6.58985	0.0043797	-7.83495	8.62e-09	1.25e-06	down
chi-miR-141	535.542	8.71912	0.0164324	-5.92731	2.28e-08	2.03e-06	down
chi-miR-182	1249.29	4.7007	0.0038451	-8.02276	4.13e-08	3.43e-06	down
chi-miR-135a	13195.9	307.775	0.02333	-5.42167	5.02e-08	3.89e-06	down
chi-miR-124a	4142.08	6.02304	0.00147633	-9.40377	5.18e-07	2.61e-05	down
chi-miR-200c	531.293	8.56154	0.0163022	-5.93879	9.5e-07	4.42e-05	down
chi-miR-1224	82.6619	0.647459	0.00934772	-6.74117	1.19e-06	4.96e-05	down
chi-miR-383	842.467	30.7407	0.0365841	-4.77264	1.4e-06	5.42e-05	down
chi-miR-200a	1498.12	62.8525	0.0420076	-4.57321	1.61e-06	5.86e-05	down
chi-miR-873-5p	50.7319	6.85e-18	0.00227921	-8.77725	4.54e-06	0.000131841	down
chi-miR-135b-5p	2308.73	21.9924	0.00956299	-6.70832	4.52e-06	0.000131841	down
chi-miR-129-5p	181.664	5.21561	0.0294554	-5.08533	5.62e-06	0.000149078	down
chi-miR-137	1204.47	3.35948	0.00287288	-8.44328	9.05e-06	0.000219037	down
chi-miR-335-3p	3694.43	256.916	0.0695568	-3.84566	1.25e-05	0.000284763	down
chi-miR-485-3p	695.541	44.2663	0.0637402	-3.97165	2.57e-05	0.000513923	down
chi-miR-496-5p	84.9735	2.64456	0.0323816	-4.94868	2.81e-05	0.000549362	down
chi-miR-545-5p	3909.02	312.634	0.0800015	-3.64383	0.000107548	0.0017853	down
chi-miR-9-5p	46145.2	507.815	0.0110066	-6.50549	0.000116829	0.00191205	down
chi-miR-449a-5p	80.1455	4.65082	0.0591972	-4.07833	0.000162561	0.00242174	down
chi-miR-409-3p	18495.8	2154.7	0.116501	-3.10159	0.000186451	0.00261031	down
chi-miR-154b-3p	93.5274	4.7007	0.0511706	-4.28854	0.000194938	0.00264522	down
chi-miR-140-3p	193435	21017	0.108652	-3.20222	0.000195773	0.00264522	down
chi-miR-324-3p	259.922	23.199	0.0896376	-3.47975	0.000236607	0.00308918	down
chi-miR-181c-3p	644.063	78.8801	0.122612	-3.02783	0.000342366	0.00410133	down
chi-miR-18a-3p	229.041	18.5767	0.0815423	-3.61631	0.000360371	0.00419237	down
chi-miR-487a-3p	475.547	48.0364	0.101103	-3.3061	0.000401227	0.00448294	down
chi-miR-429	53.8786	2.67681	0.0510368	-4.29232	0.000443621	0.00481764	down
chi-miR-216b	87.7126	7.23499	0.0835247	-3.58165	0.000450296	0.00484486	down
chi-miR-876-5p	29.9218	0.670536	0.0258999	-5.27091	0.000531799	0.00556712	down
chi-miR-296-3p	6868.94	541.868	0.0789008	-3.66382	0.000573511	0.00584579	down
chi-miR-1307-3p	5847.04	528.092	0.0903352	-3.46857	0.000615619	0.00602305	down
chi-miR-874-3p	1763.8	175.54	0.099581	-3.32799	0.000620491	0.00602305	down
chi-miR-671-5p	2077.94	145.42	0.0700285	-3.83591	0.000729677	0.00683778	down
chi-miR-93-3p	330.155	37.6469	0.114368	-3.12825	0.000773345	0.00718902	down
chi-miR-9-3p	4912.6	106.769	0.0217517	-5.52273	0.000828305	0.00758034	down
chi-miR-134	197.965	25.8795	0.131144	-2.93078	0.000828488	0.00758034	down
chi-miR-708-3p	1863.34	212.964	0.114344	-3.12855	0.000854358	0.00775597	down
chi-miR-140-5p	15303.3	2162.54	0.141319	-2.82297	0.000961491	0.00846404	down
chi-miR-301b	2501.16	378.449	0.151344	-2.72409	0.00134768	0.0108751	down
chi-miR-217-5p	55.9977	3.34955	0.0610509	-4.03384	0.00139835	0.0111293	down
chi-miR-130b-5p	1094.96	160.448	0.14661	-2.76994	0.00149025	0.0113575	down
chi-miR-376b-3p	4681.76	787.114	0.168139	-2.57227	0.00146377	0.0113575	down
chi-miR-665	639.138	89.957	0.140898	-2.82728	0.00158413	0.0117998	down
chi-miR-200b	547.902	70.544	0.128845	-2.95629	0.0019367	0.0139263	down
chi-miR-122	1859.82	143.579	0.0772365	-3.69457	0.00201732	0.0142934	down
chi-miR-214-5p	2187	356.393	0.162996	-2.61709	0.00220744	0.0153596	down
chi-miR-2483-5p	282.048	46.5267	0.16527	-2.5971	0.00225201	0.0155764	down
chi-miR-184	39.4838	2.66049	0.0705885	-3.82442	0.00232343	0.0158221	down
chi-miR-324-5p	4536.33	690.403	0.15222	-2.71577	0.00231617	0.0158221	down
chi-miR-187	34.9405	3.32593	0.0976114	-3.35681	0.00241955	0.0163461	down
chi-miR-708-5p	10756.3	1854.78	0.172446	-2.53579	0.00250102	0.0167022	down
chi-miR-2483-3p	110.51	16.038	0.145707	-2.77886	0.00261812	0.0171879	down
chi-miR-196b	40297.2	6229.22	0.154584	-2.69354	0.00312582	0.0194235	down
chi-miR-873-3p	12.4178	6.85e-18	0.00930364	-6.74799	0.00316556	0.0195659	down
chi-miR-504	888.636	156.246	0.175931	-2.50692	0.00416455	0.0239565	down
chi-miR-130a-5p	62.4788	8.6778	0.140228	-2.83415	0.00472324	0.0267453	down
chi-miR-219	144.096	12.0947	0.0845499	-3.56405	0.00512887	0.028112	down
chi-miR-342-5p	213.999	40.4548	0.189529	-2.39951	0.00589304	0.0310128	down
chi-miR-204-3p	6.93631	6.85e-18	0.0163021	-5.9388	0.00733244	0.0368844	down
chi-miR-483	848.802	172.373	0.203192	-2.29909	0.00760294	0.0371829	down
chi-miR-490	152.447	27.1428	0.178718	-2.48424	0.00821048	0.0394239	down
chi-miR-214-3p	1106.73	232.905	0.210461	-2.24837	0.00989017	0.0456047	down
chi-miR-1	32713.2	2.21144e+06	67.6005	6.07896	2.08e-11	6.05e-09	up
chi-miR-195-5p	810.556	31763.6	39.1733	5.2918	8.45e-09	1.25e-06	up
chi-miR-195-3p	0.561921	117.726	150.521	7.23382	1.31e-08	1.54e-06	up
chi-miR-150	34.7195	1710.34	48.8136	5.60921	6.05e-08	4.39e-06	up
chi-miR-497-5p	182.024	4809.58	26.3801	4.72138	1.94e-07	1.25e-05	up
chi-miR-190b	1.90532	111.004	52.3384	5.7098	2.26e-07	1.38e-05	up
chi-miR-133a-5p	739.368	17262.7	23.3506	4.54539	4.64e-07	2.46e-05	up
chi-miR-381	5661.89	186688	32.9704	5.0431	4.24e-07	2.46e-05	up
chi-miR-29a-3p	536.955	12010.2	22.3515	4.4823	1.73e-06	6.09e-05	up
chi-miR-133a-3p	17392.4	298429	17.1587	4.10087	4.39e-06	0.000131841	up
chi-miR-451-5p	56.2951	938.887	16.6267	4.05543	7.28e-06	0.000187968	up
chi-miR-30b-5p	1999.14	17585.5	8.79558	3.13678	0.000143178	0.0022183	up
chi-miR-29a-5p	19.2181	202.913	10.4623	3.38713	0.000151731	0.00231989	up
chi-miR-378-5p	743.897	7163.42	9.63095	3.26768	0.000182309	0.00258912	up
chi-miR-208b	41.1104	424.726	10.2441	3.35672	0.000273076	0.00334015	up
chi-miR-206	74546.3	534838	7.17456	2.84289	0.000427725	0.00468883	up
chi-miR-126-3p	6990.69	68319.3	9.77235	3.28871	0.000424473	0.00468883	up
chi-miR-22-5p	52.5591	427.237	8.09938	3.01781	0.000461955	0.0049247	up
chi-miR-126-5p	2893.69	23270.8	8.04087	3.00735	0.000546847	0.00567354	up
chi-miR-365-3p	181.675	1776.27	9.75812	3.2866	0.000909171	0.00812659	up
chi-miR-411a-5p	7761.26	68318.6	8.80208	3.13784	0.00126609	0.0105086	up
chi-miR-495-3p	466.682	4272.57	9.14835	3.19351	0.00191729	0.0139243	up
chi-miR-193b-3p	728.933	4672.45	6.41115	2.68058	0.00198854	0.014176	up
chi-miR-30d-3p	55.2313	321.605	5.809	2.53829	0.00217923	0.0152546	up
chi-miR-29c-5p	37.336	252.263	6.78046	2.76138	0.00232838	0.0158221	up
chi-miR-101-5p	68.8109	401.012	5.80677	2.53774	0.00257496	0.0170977	up
chi-miR-191-5p	2048.87	11678.2	5.69885	2.51067	0.00265315	0.0172894	up
chi-miR-3955-3p	17.8939	114.04	6.3061	2.65675	0.00270226	0.0174446	up
chi-let-7f-5p	40289.6	248294	6.16267	2.62356	0.00273814	0.0175785	up
chi-miR-7-3p	53.6093	363.907	6.74189	2.75315	0.00344232	0.0205934	up
chi-miR-144-3p	425.98	2943.16	6.90302	2.78723	0.00367447	0.0214054	up
chi-miR-22-3p	282.93	1659.92	5.86947	2.55323	0.00474142	0.0267453	up
chi-let-7f-3p	1.8307	18.5465	9.62817	3.26726	0.00502053	0.0277803	up
chi-miR-3959-5p	4941.74	25947.9	5.25038	2.39242	0.00517795	0.0282478	up
chi-miR-30c-5p	2274.02	11674.9	5.13324	2.35987	0.0052105	0.0282925	up
chi-miR-655	324.763	1930.38	5.93749	2.56985	0.00540817	0.029094	up
chi-miR-193b-5p	59.2978	309.368	5.23019	2.38686	0.00716244	0.0365033	up
chi-miR-26a-5p	58964.7	270767	4.59199	2.19912	0.00727736	0.0367665	up
chi-miR-145-3p	210.256	1019.87	4.85038	2.2781	0.00736432	0.0368851	up
chi-miR-26b-5p	16356.5	76411.4	4.67152	2.22389	0.00761577	0.0371829	up
chi-miR-378-3p	77747.7	419478	5.39538	2.43173	0.00798246	0.0386484	up
chi-miR-193a	63.8434	318.318	4.99629	2.32086	0.0081583	0.0393359	up
chi-miR-144-5p	13.3668	70.3153	5.18417	2.37411	0.00895583	0.0423035	up
chi-miR-29b-3p	49.8916	219.654	4.38438	2.13237	0.00904132	0.0425345	up
chi-miR-128-3p	6039.55	24807.5	4.10735	2.03821	0.00964043	0.0448087	up

## Sheet: S6-4
Table S6-4 The differentially expressed known miRNAs between E60 and E105
GeneID	mean pseduocount in E60	mean pseduocount in E105	Fold change(E105/E60)	log2 Fold change	Pvalue	FDR	Change direction
chi-miR-499-5p	81095.2	18596.8	0.229321	-2.12456	6.24e-18	2.42e-15	down
chi-miR-135b-5p	195.908	36.3302	0.186208	-2.42501	8.32e-08	5.37e-06	down
chi-miR-335-3p	5891.04	2227.83	0.37821	-1.40274	1.47e-06	5.51e-05	down
chi-miR-200b	59.2302	9.32912	0.15889	-2.6539	1.58e-06	5.55e-05	down
chi-miR-129-5p	309.732	69.2936	0.224095	-2.15782	1.55e-06	5.55e-05	down
chi-miR-183	76.3897	12.6154	0.166493	-2.58647	5.04e-06	0.000150293	down
chi-miR-499-3p	1077.42	349.443	0.32439	-1.6242	1.06e-05	0.000278873	down
chi-miR-96	41.7066	7.13829	0.173093	-2.53038	1.17e-05	0.000296067	down
chi-miR-182	37.156	5.98475	0.164295	-2.60564	1.51e-05	0.000366215	down
chi-miR-340-5p	2588.58	1040.71	0.402026	-1.31464	2.4e-05	0.000525774	down
chi-miR-485-3p	1637.47	629.042	0.384179	-1.38015	6.23e-05	0.0012482	down
chi-miR-200a	132.669	38.301	0.289416	-1.78878	8.1e-05	0.00154317	down
chi-miR-487a-3p	1963.56	722.543	0.367954	-1.4424	0.000132105	0.00236164	down
chi-miR-296-3p	2426.85	1056.26	0.435211	-1.20021	0.000437043	0.00642841	down
chi-miR-141	49.6912	13.8337	0.279248	-1.84038	0.000505306	0.00724896	down
chi-miR-200c	48.1064	12.6154	0.264294	-1.91979	0.000654581	0.00916414	down
chi-miR-2332	126.652	39.8089	0.314798	-1.6675	0.000690405	0.00945052	down
chi-miR-146a	375.182	150.438	0.40099	-1.31836	0.00165039	0.0182644	down
chi-miR-134	465.576	185.93	0.399433	-1.32397	0.00186382	0.0200533	down
chi-miR-195-5p	2497.31	20780.3	8.32028	3.05663	2.16e-37	2.51e-34	up
chi-miR-497-5p	459.915	4017.07	8.73129	3.12619	4.38e-20	2.54e-17	up
chi-miR-381	127586	429359	3.36523	1.75071	7.06e-15	1.37e-12	up
chi-miR-195-3p	3.4455	107.266	29.2	4.8679	1.28e-14	2.13e-12	up
chi-miR-193b-3p	318.856	1691.38	5.30066	2.40617	1.84e-10	2.13e-08	up
chi-miR-136-3p	30336.4	68971.8	2.27356	1.18495	2.33e-08	2e-06	up
chi-miR-495-3p	4174.8	11089.7	2.65624	1.40939	4.69e-08	3.45e-06	up
chi-miR-150	61.6473	340.241	5.51748	2.46401	4.76e-08	3.45e-06	up
chi-miR-136-5p	320693	688320	2.14635	1.10189	1.03e-07	5.97e-06	up
chi-miR-411a-3p	6638.68	16974.7	2.55673	1.3543	2.14e-07	1.13e-05	up
chi-miR-127-3p	263733	548004	2.07787	1.05511	2.34e-07	1.18e-05	up
chi-miR-193b-5p	17.6765	113.375	6.40298	2.67874	3.47e-07	1.68e-05	up
chi-miR-411a-5p	75871.5	164256	2.1649	1.1143	7.57e-07	3.04e-05	up
chi-miR-27b-3p	23566.8	52762.3	2.23879	1.16272	8.46e-07	3.28e-05	up
chi-miR-410-3p	2149.54	5851.04	2.72163	1.44447	2.86e-06	8.99e-05	up
chi-miR-543-3p	3000.93	7872.06	2.62285	1.39114	1.15e-05	0.000295911	up
chi-miR-24-3p	10166.3	20440.7	2.01053	1.00758	1.86e-05	0.00043277	up
chi-miR-193a	20.7158	84.9866	4.07519	2.02687	2.17e-05	0.000484908	up
chi-miR-27a-3p	4063.47	8527.5	2.09853	1.06938	4.46e-05	0.000941404	up
chi-miR-30b-5p	4940.58	10085.3	2.04124	1.02945	6e-05	0.00124503	up
chi-miR-365-3p	251.493	772.893	3.0733	1.61979	6.2e-05	0.0012482	up
chi-miR-655	3121.31	6954.2	2.22773	1.15557	9.49e-05	0.00177891	up
chi-miR-377	372.202	1264.9	3.39675	1.76416	0.000295907	0.00469182	up
chi-miR-451-5p	225.492	522.184	2.31385	1.21029	0.00298711	0.0306016	up
chi-miR-145-3p	283.448	625.419	2.2055	1.1411	0.00350098	0.0350702	up

## Sheet: S6-5
Table S-5 The differentially expressed known miRNAs between E60 and B3
GeneID	mean pseduocount in E60	mean pseduocount in B3	Fold change(B3/E60)	log2 Fold change	Pvalue	FDR	Change direction
chi-miR-409-3p	28264.1	2431.6	0.0860241	-3.53912	3.07e-29	2.74e-27	down
chi-miR-376b-3p	9297.91	885.66	0.0952487	-3.39216	4.73e-27	3.43e-25	down
chi-miR-335-3p	4332.52	290.459	0.0670234	-3.89919	1.32e-21	6.99e-20	down
chi-miR-758	4932.98	413.131	0.0837601	-3.57759	2.34e-20	1.09e-18	down
chi-miR-487a-3p	1444.01	54.2048	0.0375569	-4.73478	1.3e-19	5.03e-18	down
chi-miR-154b-3p	251.567	5.2713	0.0213035	-5.55277	1.08e-18	3.69e-17	down
chi-miR-129-5p	227.786	5.79379	0.0263656	-5.2452	1.58e-16	3.67e-15	down
chi-miR-485-3p	1204.23	50.055	0.041653	-4.58544	2.28e-15	4.9e-14	down
chi-miR-3959-3p	2967.63	455.803	0.153619	-2.70257	7.41e-15	1.51e-13	down
chi-miR-1185-3p	1503.2	117.436	0.0781376	-3.67784	8.38e-15	1.68e-13	down
chi-miR-432-5p	18762	4713.1	0.251207	-1.99305	9.78e-15	1.93e-13	down
chi-miR-135a	2511.78	345.168	0.137466	-2.86285	1.05e-14	2.02e-13	down
chi-miR-134	342.372	29.1039	0.0851382	-3.55405	3.61e-12	5.83e-11	down
chi-miR-496-5p	72.2274	2.96359	0.042564	-4.55422	4.33e-12	6.89e-11	down
chi-miR-433	4202.2	998.746	0.237674	-2.07295	2.16e-11	3.18e-10	down
chi-miR-376d	932.272	128.271	0.137618	-2.86126	4.79e-11	6.79e-10	down
chi-miR-493-3p	7854.96	2201.99	0.280345	-1.83473	1.06e-09	1.3e-08	down
chi-miR-154a-3p	470.265	69.9853	0.148899	-2.74759	2.21e-09	2.57e-08	down
chi-miR-340-5p	1903.68	408.844	0.214794	-2.21898	5.09e-09	5.55e-08	down
chi-miR-130b-3p	3763.06	1107.92	0.294443	-1.76394	1.81e-08	1.88e-07	down
chi-miR-665	662.504	101.518	0.153242	-2.70611	2e-08	2.05e-07	down
chi-miR-3431-5p	22628.4	7850.4	0.34692	-1.52733	4.23e-08	4.17e-07	down
chi-miR-105b-5p	50.6433	5.22836	0.104608	-3.25694	5.44e-08	5.31e-07	down
chi-miR-410-5p	44.575	3.77579	0.0860821	-3.53814	1.51e-07	1.39e-06	down
chi-miR-105a	401.691	83.9839	0.209194	-2.25709	1.87e-07	1.7e-06	down
chi-miR-323a-3p	2882.25	929.671	0.322568	-1.63233	1.89e-07	1.7e-06	down
chi-miR-483	855.261	193.89	0.226717	-2.14104	3.35e-07	2.9e-06	down
chi-miR-135b-5p	144.059	24.7731	0.172099	-2.53869	3.5e-07	3.02e-06	down
chi-miR-187	38.4889	3.73964	0.0990978	-3.335	9.31e-07	7.72e-06	down
chi-miR-545-5p	1429.57	352.611	0.246623	-2.01962	1.01e-06	8.24e-06	down
chi-miR-323b	1299.85	343.944	0.264646	-1.91786	1.6e-06	1.27e-05	down
chi-miR-412-5p	12047.8	4575.88	0.379829	-1.39658	1.99e-06	1.53e-05	down
chi-miR-767	425.038	100.616	0.236746	-2.07859	3.25e-06	2.46e-05	down
chi-miR-19a	27568.3	12115.2	0.43945	-1.18623	6.62e-06	4.78e-05	down
chi-miR-874-3p	695.892	197.325	0.283583	-1.81816	8.39e-06	5.95e-05	down
chi-miR-18a-5p	3625.92	1352.42	0.372975	-1.42285	1.1e-05	7.61e-05	down
chi-miR-376c-3p	24220.9	11300.1	0.466546	-1.09991	1.66e-05	0.000109487	down
chi-miR-188-5p	4042.26	1466.97	0.362873	-1.46246	2.06e-05	0.000134956	down
chi-miR-490	127.275	30.4871	0.240072	-2.05846	2.97e-05	0.000189311	down
chi-miR-376a	2534.63	980.266	0.386735	-1.37058	3.28e-05	0.00020699	down
chi-miR-301b	1285.85	424.434	0.330127	-1.59891	3.82e-05	0.000240093	down
chi-miR-335-5p	7788.38	3447.88	0.442702	-1.17559	4.23e-05	0.00026267	down
chi-miR-224-5p	5353.69	2342.74	0.437566	-1.19243	5.58e-05	0.000341566	down
chi-miR-382-3p	3587.58	1573.84	0.438665	-1.18881	0.000103025	0.00058114	down
chi-miR-296-3p	1784.71	610.999	0.342311	-1.54662	0.000177675	0.000947057	down
chi-miR-450-5p	7884.64	3382.51	0.428983	-1.22101	0.000201056	0.00105714	down
chi-miR-502b-5p	861.493	300.12	0.348358	-1.52136	0.000252518	0.00129834	down
chi-miR-1307-3p	1486.79	594.426	0.399776	-1.32274	0.000298353	0.00148792	down
chi-miR-432-3p	100.263	29.2507	0.291655	-1.77766	0.000313752	0.00155804	down
chi-miR-496-3p	196.701	63.1327	0.321067	-1.63905	0.000327564	0.0016197	down
chi-miR-183	56.2053	12.5048	0.22493	-2.15245	0.000356663	0.00171968	down
chi-miR-324-3p	78.9182	26.0731	0.3306	-1.59684	0.000665738	0.00304562	down
chi-miR-217-5p	39.6282	3.77279	0.0971782	-3.36322	0.000701886	0.0031984	down
chi-miR-487b-5p	11.9044	0.752366	0.0717177	-3.80153	0.000726476	0.00329752	down
chi-miR-3431-3p	478.658	179.039	0.373954	-1.41907	0.000733266	0.00331539	down
chi-miR-130b-5p	468.707	180.481	0.38502	-1.37699	0.000791368	0.00355046	down
chi-miR-137	24.5971	3.77579	0.156319	-2.67744	0.000819069	0.00366061	down
chi-miR-409-5p	7191.06	3505.26	0.487449	-1.03668	0.000838698	0.00372197	down
chi-miR-214-3p	710.77	262.741	0.369608	-1.43593	0.000855149	0.00376395	down
chi-miR-421-3p	293.257	107.879	0.367853	-1.4428	0.000902828	0.00389995	down
chi-miR-96	30.6481	7.38061	0.243889	-2.0357	0.000917362	0.00394805	down
chi-miR-129-3p	100.998	33.4092	0.331163	-1.59439	0.000951809	0.00406618	down
chi-miR-21-3p	95.5389	30.7428	0.321993	-1.6349	0.00117093	0.00489431	down
chi-miR-2483-3p	59.2227	18.0674	0.305126	-1.71252	0.00119819	0.00499031	down
chi-miR-182	27.3105	5.2713	0.195854	-2.35215	0.00126956	0.00523132	down
chi-miR-196a	4420.59	1574.75	0.356239	-1.48908	0.00134744	0.00549378	down
chi-miR-93-3p	117.495	42.2257	0.359805	-1.47471	0.00150599	0.00605521	down
chi-miR-411b-3p	22.2976	4.50392	0.203751	-2.29512	0.00180649	0.00711572	down
chi-miR-141	36.5236	9.80505	0.269543	-1.89141	0.00214736	0.00831745	down
chi-miR-18a-3p	59.1421	20.8854	0.353056	-1.50203	0.00308403	0.0113049	down
chi-miR-543-3p	2206.91	1051.94	0.476672	-1.06893	0.00336986	0.0122368	down
chi-miR-200c	35.3953	9.58651	0.274087	-1.8673	0.0037709	0.0134824	down
chi-miR-1306-3p	48.599	16.5704	0.340768	-1.55314	0.00517316	0.0177949	down
chi-miR-105b-3p	73.2092	29.8744	0.407976	-1.29344	0.00556518	0.0187842	down
chi-miR-1306-5p	479.249	225.628	0.470895	-1.08652	0.00717799	0.0234293	down
chi-miR-424-3p	769.929	361.09	0.468912	-1.09261	0.00801526	0.0254473	down
chi-miR-181b-3p	35.5319	11.7234	0.333262	-1.58527	0.00877673	0.0275637	down
chi-miR-124a	22.8717	6.77818	0.297047	-1.75124	0.0105272	0.0318556	down
chi-miR-15b-3p	31.4063	10.5503	0.336234	-1.57246	0.0129034	0.0374845	down
chi-miR-195-5p	1836.58	35746.5	19.4613	4.28254	1.44e-50	8.38e-48	up
chi-miR-29a-3p	667.32	13523.9	20.2644	4.34088	1.69e-45	4.92e-43	up
chi-miR-1	273548	2.48459e+06	9.08283	3.18314	7.53e-34	1.46e-31	up
chi-miR-497-5p	338.211	5405.78	15.9744	3.99769	1.73e-31	2.51e-29	up
chi-miR-150	45.3385	1917.88	42.2707	5.40159	6.29e-30	7.31e-28	up
chi-miR-193b-3p	234.469	5272.77	22.4637	4.48952	1.13e-29	1.09e-27	up
chi-miR-133a-3p	39262.7	336094	8.56006	3.09762	8.91e-26	5.75e-24	up
chi-miR-145-5p	2159.43	15305.8	7.08709	2.82519	1.09e-23	6.68e-22	up
chi-miR-30b-5p	3633.44	19762.4	5.43873	2.44327	9.38e-21	4.74e-19	up
chi-miR-193a	15.2097	358.167	23.2845	4.5413	5.37e-19	1.93e-17	up
chi-miR-195-3p	2.69334	132.173	48.4452	5.59828	1.23e-18	4.07e-17	up
chi-miR-27b-3p	17331.5	96878.2	5.58961	2.48275	2.09e-18	6.55e-17	up
chi-miR-193b-5p	13.0046	348.392	26.6834	4.73787	3.07e-18	9.13e-17	up
chi-miR-133a-5p	2862.49	19411.1	6.78027	2.76134	5.96e-17	1.6e-15	up
chi-miR-22-3p	185.952	1866.08	10.0285	3.32604	6.05e-17	1.6e-15	up
chi-miR-378-3p	111579	470925	4.22054	2.07743	8.74e-17	2.21e-15	up
chi-miR-365-3p	184.957	2000.38	10.8133	3.43473	9.69e-17	2.34e-15	up
chi-miR-29a-5p	11.1726	228.286	20.2679	4.34113	1.94e-16	4.42e-15	up
chi-miR-23b-3p	1647.05	9064.34	5.50288	2.46019	2.71e-15	5.62e-14	up
chi-miR-29c-5p	18.9614	284.062	14.9096	3.89817	3.31e-14	6.2e-13	up
chi-miR-24-3p	7476.49	29894.5	3.99828	1.99938	8.4e-14	1.55e-12	up
chi-miR-30e-3p	982.782	4693.2	4.77459	2.25538	6.97e-13	1.17e-11	up
chi-miR-27a-3p	2988.41	10660.5	3.56716	1.83478	3.49e-12	5.71e-11	up
chi-miR-26a-5p	91668.7	303900	3.3152	1.7291	1.34e-11	2.05e-10	up
chi-miR-16a-5p	11827.9	39115.6	3.30706	1.72555	2.15e-11	3.18e-10	up
chi-miR-23a	3234.46	11790.9	3.64553	1.86613	3.34e-11	4.85e-10	up
chi-miR-126-3p	23816.9	76733.5	3.22177	1.68785	5.61e-11	7.86e-10	up
chi-miR-140-3p	6966.34	23675.5	3.3985	1.7649	8.78e-11	1.2e-09	up
chi-miR-140-5p	489.015	2431.02	4.96954	2.31311	8.65e-11	1.2e-09	up
chi-miR-143-3p	38522.2	119053	3.09048	1.62783	1.08e-10	1.45e-09	up
chi-miR-101-3p	68230.9	214813	3.14832	1.65458	1.36e-10	1.77e-09	up
chi-miR-378-5p	2128.64	8049.89	3.78122	1.91885	1.44e-10	1.85e-09	up
chi-let-7b-5p	42716.8	130945	3.06541	1.61608	8.83e-10	1.1e-08	up
chi-miR-338-3p	711.192	3031.04	4.26149	2.09136	9.47e-10	1.17e-08	up
chi-miR-451-5p	165.808	1057.6	6.37087	2.67149	1.25e-09	1.52e-08	up
chi-miR-191-5p	4394.32	13131.7	2.9882	1.57928	1.33e-09	1.6e-08	up
chi-miR-22-5p	69.0914	482.074	6.9664	2.80041	1.59e-09	1.88e-08	up
chi-miR-145-3p	208.43	1145.11	5.48949	2.45667	3.18e-09	3.58e-08	up
chi-miR-26b-5p	30436.9	85895.6	2.82206	1.49675	5.11e-09	5.55e-08	up
chi-miR-126-5p	9260.74	26128.5	2.82139	1.4964	5.93e-09	6.32e-08	up
chi-miR-30c-5p	4627.16	13112.5	2.83366	1.50267	1.02e-08	1.07e-07	up
chi-miR-27b-5p	30.4598	201.795	6.58561	2.71932	2.31e-08	2.33e-07	up
chi-miR-30e-5p	25265.1	65116.5	2.57732	1.36587	7.23e-08	6.89e-07	up
chi-miR-1468-5p	655.107	2429.42	3.70817	1.89071	8.96e-08	8.46e-07	up
chi-miR-190b	17.5536	124.534	7.0261	2.81272	1.77e-07	1.62e-06	up
chi-miR-206	254433	601584	2.36442	1.24148	6.06e-07	5.14e-06	up
chi-miR-28-5p	404.921	1532.18	3.78222	1.91923	9.66e-07	7.96e-06	up
chi-miR-151-5p	2616.47	7516.28	2.87238	1.52224	1.35e-06	1.09e-05	up
chi-miR-29b-5p	7.64338	49.4647	6.34984	2.66672	1.62e-06	1.27e-05	up
chi-miR-491-5p	62.8967	272.64	4.32839	2.11383	2.07e-06	1.58e-05	up
chi-miR-30b-3p	24.4739	106.075	4.30638	2.10648	5.12e-06	3.77e-05	up
chi-miR-133b	22165.9	52091.3	2.35002	1.23267	5.61e-06	4.1e-05	up
chi-miR-7-3p	108.049	408.114	3.77277	1.91563	5.98e-06	4.35e-05	up
chi-miR-381	93830.5	209376	2.23142	1.15796	9.77e-06	6.84e-05	up
chi-miR-33b-5p	193.63	695.085	3.58852	1.84339	2.26e-05	0.000146761	up
chi-miR-29b-3p	67.8202	247.265	3.63771	1.86303	3.25e-05	0.000206145	up
chi-miR-101-5p	140.922	450.441	3.19327	1.67503	4.08e-05	0.000254662	up
chi-miR-24-5p	3.55258	28.1121	7.59205	2.92449	5.29e-05	0.000327265	up
chi-miR-190a-5p	3171.89	7211.23	2.27328	1.18478	6.01e-05	0.00036206	up
chi-miR-30d-3p	106.106	360.644	3.39346	1.76275	8.11e-05	0.000473681	up
chi-miR-342-3p	9958.77	20346.3	2.04303	1.03071	0.000103017	0.00058114	up
chi-miR-143-5p	143.188	398.159	2.77713	1.4736	0.000991585	0.00422059	up
chi-miR-338-5p	2.59044	17.5555	6.44347	2.68784	0.00129207	0.00530524	up
chi-miR-190a-3p	11.9629	39.587	3.2978	1.7215	0.00177023	0.0070205	up
chi-miR-99a-3p	289.279	729.238	2.52029	1.33359	0.00207254	0.00808152	up
chi-miR-30a-3p	759.088	1627.57	2.14372	1.10012	0.00210091	0.00816473	up
chi-miR-1388-5p	19.1569	51.9338	2.70032	1.43313	0.00216433	0.00835531	up
chi-miR-1307-5p	75.3096	285.026	3.7838	1.91984	0.00231188	0.00883687	up
chi-miR-361-3p	285.392	653.914	2.29045	1.19563	0.00268726	0.0100083	up
chi-miR-197-3p	70.3804	169.924	2.41136	1.26985	0.00341578	0.0123265	up
chi-miR-331-5p	135.401	311.502	2.29835	1.2006	0.00409689	0.0143825	up
chi-miR-628-5p	43.9778	108.087	2.45035	1.29299	0.00494977	0.017169	up
chi-let-7b-3p	8.67836	29.3828	3.33975	1.73974	0.00557705	0.0187842	up
chi-miR-224-3p	16.4539	44.117	2.66254	1.4128	0.00788469	0.0252155	up
chi-miR-34c-5p	242.182	522.954	2.15801	1.1097	0.00799385	0.0254473	up
chi-miR-204-5p	73.7398	167.721	2.26912	1.18213	0.00884875	0.027715	up
chi-miR-30c-3p	31.9137	72.0686	2.24693	1.16796	0.0122086	0.035915	up
chi-miR-29c-3p	1.98964	9.73456	4.60854	2.20431	0.012407	0.0363146	up
chi-miR-1249	11.349	35.8206	3.15099	1.6558	0.0126837	0.0369386	up
chi-miR-222-3p	194.525	411.322	2.11371	1.07978	0.0150106	0.0429614	up
chi-miR-26b-3p	21.4262	51.6745	2.39297	1.2588	0.0177199	0.049856	up

## Sheet: S6-6
Table S6-6 The differentially expressed known miRNAs between E105 and B3
GeneID	mean_pseduocount in E105	mean pseduocount in B3	Fold change(B3/E105)	log2Fold change	Pvalue	FDR	Change direction
chi-miR-376b-3p	8549.04	806.068	0.0942807	-3.40689	3.7e-33	6.14e-31	down
chi-miR-758	3201.03	375.526	0.11734	-3.09123	2.21e-25	3.21e-23	down
chi-miR-154a-3p	748.423	63.6246	0.0850939	-3.5548	1.53e-22	1.36e-20	down
chi-miR-409-3p	16203.4	2217.51	0.136843	-2.86941	2.24e-22	1.86e-20	down
chi-miR-154b-3p	123.021	4.81108	0.039632	-4.65719	2.16e-18	1.14e-16	down
chi-miR-543-3p	5308.53	954.75	0.179895	-2.47477	1.96e-17	8.77e-16	down
chi-miR-487a-3p	487.341	49.3826	0.101333	-3.30282	1.84e-16	7.37e-15	down
chi-miR-1185-3p	976.32	106.902	0.109529	-3.19062	3.8e-16	1.39e-14	down
chi-miR-496-5p	71.0596	2.68157	0.0395123	-4.66155	3.93e-15	1.3e-13	down
chi-miR-411a-3p	11450.5	2325.71	0.203136	-2.29948	5.18e-15	1.67e-13	down
chi-miR-3959-3p	2006.75	414.205	0.206443	-2.27619	6.98e-15	2.14e-13	down
chi-miR-376d	732.784	116.685	0.159265	-2.6505	1.02e-14	3.05e-13	down
chi-miR-493-3p	7641.71	1999.72	0.261707	-1.93397	7.92e-13	2.05e-11	down
chi-miR-432-5p	13345.8	4285.2	0.32109	-1.63895	2.96e-12	6.88e-11	down
chi-miR-376c-3p	32341.7	10267.2	0.317465	-1.65533	4.74e-12	1.06e-10	down
chi-miR-485-3p	424.675	45.6672	0.107805	-3.2135	7.9e-12	1.64e-10	down
chi-miR-335-3p	1505.74	265.118	0.176059	-2.50587	2.04e-11	4.06e-10	down
chi-miR-665	505.445	92.5178	0.182973	-2.4503	2.1e-11	4.06e-10	down
chi-miR-135a	1329.24	313.467	0.235911	-2.08369	2.09e-11	4.06e-10	down
chi-miR-410-5p	49.0959	3.44156	0.0712761	-3.81044	2.57e-11	4.81e-10	down
chi-miR-127-5p	39389.4	13627.7	0.345974	-1.53126	4.7e-11	8.53e-10	down
chi-miR-433	2890.63	908.305	0.31422	-1.67016	5.25e-11	9.38e-10	down
chi-miR-134	125.61	26.4575	0.21084	-2.24578	5.41e-09	8.16e-08	down
chi-miR-129-5p	46.7932	5.24547	0.116803	-3.09786	1.6e-08	2.29e-07	down
chi-miR-136-5p	464619	203934	0.438926	-1.18795	1.58e-07	1.87e-06	down
chi-miR-382-3p	3608.11	1432.72	0.397045	-1.33262	2.04e-07	2.35e-06	down
chi-miR-376a	2206.97	891.329	0.403874	-1.30802	4.12e-07	4.64e-06	down
chi-miR-410-3p	3945.69	1554.08	0.393904	-1.34409	8.83e-07	9.16e-06	down
chi-miR-379-3p	2276.82	856.703	0.376379	-1.40974	9.18e-07	9.44e-06	down
chi-miR-301b	1022.41	385.454	0.377117	-1.40692	2.29e-06	2.14e-05	down
chi-miR-335-5p	7333.23	3134.69	0.427462	-1.22613	2.58e-06	2.32e-05	down
chi-miR-655	4690.22	1969.6	0.419956	-1.25169	3.13e-06	2.75e-05	down
chi-miR-127-3p	369892	175014	0.47315	-1.07963	3.3e-06	2.88e-05	down
chi-miR-432-3p	98.6408	26.6145	0.269711	-1.89051	3.41e-06	2.96e-05	down
chi-miR-490	94.9433	27.6989	0.292329	-1.77434	5.27e-06	4.41e-05	down
chi-miR-21-3p	105.003	27.9719	0.266374	-1.90848	5.61e-06	4.65e-05	down
chi-miR-450-5p	7037.77	3078.39	0.437398	-1.19298	6.35e-06	5.2e-05	down
chi-miR-3431-5p	14762.3	7145.31	0.484014	-1.04688	8.12e-06	6.5e-05	down
chi-miR-323b	793.103	312.42	0.39404	-1.34359	1.13e-05	8.77e-05	down
chi-miR-409-5p	6867.7	3182.76	0.463464	-1.10947	1.36e-05	0.000104471	down
chi-miR-363-3p	1808.93	801.555	0.443026	-1.17454	3.35e-05	0.000230028	down
chi-miR-483	435.313	176.396	0.405132	-1.30354	5.75e-05	0.000373243	down
chi-miR-105a	215.159	76.3263	0.354912	-1.49447	6.04e-05	0.000389794	down
chi-miR-187	21.44	3.38916	0.161899	-2.62683	6.66e-05	0.000427823	down
chi-miR-487b-3p	8950.18	4344.03	0.485369	-1.04284	7.11e-05	0.000446826	down
chi-miR-323a-3p	1790.42	844.713	0.47185	-1.0836	8.27e-05	0.000505585	down
chi-miR-502b-5p	656.096	272.966	0.416057	-1.26515	8.84e-05	0.000537881	down
chi-miR-224-5p	4481.97	2134.34	0.476162	-1.07048	0.000108642	0.000640878	down
chi-miR-130b-3p	2039.23	1006.32	0.493546	-1.01874	0.000117238	0.000684575	down
chi-miR-1197-3p	825.527	335.338	0.406384	-1.29908	0.000130841	0.000748954	down
chi-miR-496-3p	146.88	57.3637	0.391041	-1.35461	0.000198826	0.00108468	down
chi-miR-377	853.065	344.181	0.403441	-1.30957	0.000358131	0.00184955	down
chi-miR-487b-5p	10.6561	0.693159	0.0737377	-3.76145	0.000532724	0.00266821	down
chi-miR-874-3p	359.85	179.452	0.498606	-1.00403	0.00118399	0.00535331	down
chi-miR-105b-5p	23.0493	4.7424	0.208999	-2.25843	0.00143905	0.00628636	down
chi-miR-545-5p	677.597	321.379	0.474192	-1.07646	0.00162219	0.00690472	down
chi-miR-424-3p	663.121	328.785	0.495712	-1.01242	0.00171744	0.00717865	down
chi-miR-487a-5p	16.5197	3.38916	0.209464	-2.25522	0.0021738	0.00874035	down
chi-miR-767	202.499	91.5057	0.451965	-1.14572	0.00419211	0.0159191	down
chi-miR-411b-3p	18.7718	4.08723	0.221729	-2.17313	0.00643678	0.0227342	down
chi-miR-105b-3p	57.7145	27.1622	0.470257	-1.08848	0.00795262	0.0269415	down
chi-miR-1306-3p	35.1106	15.0842	0.428907	-1.22126	0.0137488	0.0427168	down
chi-miR-543-5p	4.03462	4.78e-17	0.0285654	-5.12959	0.0152228	0.0467208	down
chi-miR-29a-3p	993.026	12315.4	12.3998	3.63224	5.36e-36	1.04e-33	up
chi-miR-1	418752	2.25916e+06	5.39498	2.43162	7.54e-24	9.73e-22	up
chi-miR-150	229.655	1741.58	7.58016	2.92223	1.11e-22	1.08e-20	up
chi-miR-133a-5p	3662.82	17659.9	4.82123	2.2694	1.11e-21	8.61e-20	up
chi-miR-133a-3p	62591.4	306095	4.89035	2.28994	2.28e-19	1.47e-17	up
chi-miR-29a-5p	19.6697	207.72	10.5096	3.39363	4.91e-19	2.86e-17	up
chi-miR-190b	7.3898	113.116	15.0631	3.91294	1.08e-17	5.21e-16	up
chi-miR-22-3p	306.634	1697.43	5.53301	2.46806	1.53e-17	7.12e-16	up
chi-miR-30e-3p	987.559	4266.53	4.31968	2.11092	1.1e-16	4.55e-15	up
chi-miR-29c-5p	32.4699	258.626	7.92988	2.9873	3.8e-16	1.39e-14	up
chi-miR-378-3p	124906	427972	3.42634	1.77667	6.52e-15	2.05e-13	up
chi-miR-145-5p	3846.68	13898.1	3.61292	1.85316	1.55e-14	4.41e-13	up
chi-miR-200b	6.27027	71.7075	11.2264	3.48883	7.54e-14	2.09e-12	up
chi-miR-140-5p	582.143	2211.26	3.79742	1.92502	7.3e-13	1.93e-11	up
chi-miR-193a	57.4173	325.949	5.66145	2.50117	8.15e-13	2.06e-11	up
chi-miR-140-3p	6272.25	21565.7	3.43816	1.78163	1.18e-12	2.93e-11	up
chi-miR-193b-3p	1142.65	4808.55	4.20753	2.07297	2.65e-12	6.3e-11	up
chi-miR-365-3p	521.814	1821.72	3.49009	1.80326	2.38e-10	4.18e-09	up
chi-miR-26a-5p	104430	276136	2.64422	1.40284	1.85e-09	2.95e-08	up
chi-miR-30b-5p	6805.37	17972.2	2.64086	1.40101	1.92e-09	3.01e-08	up
chi-miR-193b-5p	76.5928	317.223	4.13322	2.04727	3.66e-09	5.68e-08	up
chi-miR-499-5p	12561.9	31671.8	2.52122	1.33412	6.12e-09	9.12e-08	up
chi-miR-378-5p	2652.04	7320.51	2.7602	1.46478	7.2e-09	1.06e-07	up
chi-miR-27b-3p	35616.4	87994.5	2.47062	1.30487	2.51e-08	3.43e-07	up
chi-miR-23b-3p	2939	8223.79	2.79815	1.48447	2.56e-08	3.45e-07	up
chi-miR-28-5p	470.37	1391.77	2.95849	1.56486	3.19e-08	4.26e-07	up
chi-miR-33b-5p	169.04	629.929	3.72493	1.89721	3.31e-08	4.37e-07	up
chi-miR-101-3p	79295.7	195469	2.46507	1.30163	3.84e-08	5.02e-07	up
chi-miR-30e-5p	25211.7	59156	2.34636	1.23042	1.61e-07	1.89e-06	up
chi-miR-195-5p	14040.8	32539.8	2.31748	1.21256	3.69e-07	4.21e-06	up
chi-miR-30c-5p	5255	11920	2.26828	1.1816	4.51e-07	5.04e-06	up
chi-miR-29b-3p	68.8636	225.075	3.261	1.70532	5.28e-07	5.84e-06	up
chi-miR-7-3p	124.377	370.627	2.97827	1.57448	8.66e-07	9.14e-06	up
chi-miR-30d-3p	108.589	327.5	3.01353	1.59145	8.73e-07	9.14e-06	up
chi-miR-499-3p	236.025	682.167	2.88894	1.53054	1.12e-06	1.14e-05	up
chi-miR-23a	4776.91	10710.4	2.24209	1.16485	1.44e-06	1.44e-05	up
chi-miR-30b-3p	25.9665	96.3646	3.70068	1.88779	1.53e-06	1.52e-05	up
chi-miR-1307-5p	42.1316	257.299	6.0964	2.60796	1.66e-06	1.62e-05	up
chi-miR-22-5p	136.4	439.523	3.21949	1.68683	1.72e-06	1.65e-05	up
chi-miR-338-3p	1051.34	2747.71	2.61368	1.38608	2.31e-06	2.15e-05	up
chi-miR-2332	26.8766	98.1311	3.63863	1.86339	4.91e-06	4.18e-05	up
chi-miR-451-5p	352.268	963.263	2.7336	1.4508	6.21e-06	5.12e-05	up
chi-miR-16a-5p	17508.3	35585.7	2.03249	1.02325	9.25e-06	7.36e-05	up
chi-miR-27b-5p	68.1456	183.339	2.68785	1.42645	1.03e-05	8.07e-05	up
chi-miR-145-3p	422.627	1040.74	2.46181	1.29972	1.25e-05	9.68e-05	up
chi-miR-151-5p	3157.46	6826.66	2.16209	1.11242	2.21e-05	0.000162634	up
chi-miR-491-5p	83.9169	247.614	2.94681	1.55915	2.26e-05	0.000165054	up
chi-miR-1468-5p	1053.05	2208.54	2.09711	1.0684	2.4e-05	0.000173403	up
chi-miR-101-5p	165.581	409.484	2.4722	1.3058	4.67e-05	0.000312261	up
chi-miR-29b-5p	13.7316	45.0201	3.2557	1.70297	0.00016844	0.000940994	up
chi-miR-628-5p	37.3077	98.1461	2.62509	1.39236	0.0001716	0.000954065	up
chi-miR-208b	200.075	432.647	2.16164	1.11212	0.000240246	0.00129243	up
chi-miR-24-5p	5.96618	25.5189	4.23477	2.08228	0.000334162	0.00176498	up
chi-miR-223-3p	102.02	233.508	2.28542	1.19246	0.000505515	0.00255395	up
chi-miR-200a	25.8357	64.1355	2.47278	1.30613	0.000566888	0.0027912	up
chi-miR-331-3p	398.319	1236.34	3.10365	1.63397	0.000656378	0.00316478	up
chi-miR-29c-3p	1.4546	8.84522	5.58661	2.48197	0.00335771	0.0129194	up
chi-miR-204-5p	65.5256	152.567	2.32852	1.21941	0.00381404	0.0145309	up
chi-miR-146a	101.426	203.424	2.00567	1.00408	0.00568197	0.0207069	up
chi-miR-190a-3p	16.2431	36.0008	2.1999	1.13744	0.00574549	0.0207983	up
chi-miR-338-5p	3.43609	15.9096	4.60801	2.20414	0.00739003	0.0255572	up
chi-miR-30c-3p	32.2875	65.49	2.02523	1.01809	0.00792818	0.0269373	up

## Sheet: S6-7
Table S6-7. Highly expressed DE miRNAs ( the average RPM > 1000) between every two stages
Stages	miR name	log2(Fold Change)
E45 VS E60	chi-miR-9-5p	-5.50301
	chi-miR-140-3p	-4.91444
	chi-miR-381	3.93845
	chi-miR-1	2.94866
	chi-miR-499-5p	2.71408
E45 VS E105	chi-miR-140-3p	-4.97237
	chi-miR-9-5p	-6.24
	chi-miR-196b	-2.35999
	chi-miR-100-5p	-2.19422
	chi-miR-381	5.6567
	chi-miR-195-5p	4.08776
	chi-miR-1	3.65724
	chi-miR-411a-5p	3.81473
	chi-miR-376c-3p	2.59212
	chi-miR-136-3p	2.44798
	chi-miR-3959-5p	2.43228
	chi-miR-493-5p	2.46576
	chi-miR-369-3p	2.48794
	chi-miR-126-5p	2.32106
	chi-miR-126-3p	2.39794
E45 VS B3	chi-miR-9-5p	-6.50549
	chi-miR-409-3p	-3.10159
	chi-miR-140-3p	-3.20222
	chi-miR-196b	-2.69354
	chi-miR-1	6.07896
	chi-miR-195-5p	5.2918
	chi-miR-381	5.0431
	chi-miR-133a-3p	4.10087
	chi-miR-206	2.84289
	chi-miR-126-3p	3.28871
	chi-miR-126-5p	3.00735
	chi-miR-411a-5p	3.13784
	chi-let-7f-5p	2.62356
	chi-miR-3959-5p	2.39242
	chi-miR-26a-5p	2.19912
	chi-miR-26b-5p	2.22389
	chi-miR-378-3p	2.43173
	chi-miR-128-3p	2.03821
E60 VS E105	chi-miR-499-5p	-2.12456
	chi-miR-195-5p	3.05663
	chi-miR-381	1.75071
	chi-miR-136-3p	1.18495
	chi-miR-136-5p	1.10189
	chi-miR-127-3p	1.05511
	chi-miR-411a-5p	1.1143
	chi-miR-27b-3p	1.16272
	chi-miR-24-3p	1.00758
E60 VS B3	chi-miR-409-3p	-3.53912
	chi-miR-432-5p	-1.99305
	chi-miR-3431-5p	-1.52733
	chi-miR-412-5p	-1.39658
	chi-miR-19a	-1.18623
	chi-miR-376c-3p	-1.09991
	chi-miR-195-5p	4.28254
	chi-miR-1	3.18314
	chi-miR-133a-3p	3.09762
	chi-miR-27b-3p	2.48275
	chi-miR-378-3p	2.07743
	chi-miR-24-3p	1.99938
	chi-miR-26a-5p	1.7291
	chi-miR-16a-5p	1.72555
	chi-miR-126-3p	1.68785
	chi-miR-140-3p	1.7649
	chi-miR-143-3p	1.62783
	chi-miR-101-3p	1.65458
	chi-let-7b-5p	1.61608
	chi-miR-26b-5p	1.49675
	chi-miR-126-5p	1.4964
	chi-miR-30e-5p	1.36587
	chi-miR-206	1.24148
	chi-miR-133b	1.23267
	chi-miR-381	1.15796
	chi-miR-342-3p	1.03071
E105 VS B3	chi-miR-409-3p	-2.86941
	chi-miR-432-5p	-1.63895
	chi-miR-376c-3p	-1.65533
	chi-miR-127-5p	-1.53126
	chi-miR-136-5p	-1.18795
	chi-miR-127-3p	-1.07963
	chi-miR-3431-5p	-1.04688
	chi-miR-1	2.43162
	chi-miR-133a-3p	2.28994
	chi-miR-378-3p	1.77667
	chi-miR-140-3p	1.78163
	chi-miR-26a-5p	1.40284
	chi-miR-499-5p	1.33412
	chi-miR-27b-3p	1.30487
	chi-miR-101-3p	1.30163
	chi-miR-30e-5p	1.23042
	chi-miR-195-5p	1.21256
	chi-miR-16a-5p	1.02325

## Sheet: S6-8
S6-8 The summary of differentially expressed miRNAs across four stages.
Comparison groups	Change direction	Numbers of DE known miRNAs1
		all	> 1- logFC2	> 2-logFC	>3- logFC
E45 vs E60	up	4	0	4	0
	down	22	0	1	21
E45 vs E105	up	26	0	13	13
	down	39	0	11	28
E45 vs B3	up	45	0	23	22
	down	63	0	19	44
E60 vs E105	up	25	18	4	3
	down	19	12	7	0
E60 vs B3	up	81	47	20	14
	down	79	45	18	16
E105 vs B3	up	62	44	14	4
	down	63	38	13	12
