# Supplementary material for: Identification and Expression Profiling of miRNAome in Goat longissimus dorsi Muscle from Prenatal Stages to a Neonatal Stage
Source: PLoS One. 2016 Oct 31;11(10):e0165764. doi: 10.1371/journal.pone.0165764 (PMC5087842; doi:10.1371/journal.pone.0165764)
Supplement: S7 Table — (XLSX) [file pone.0165764.s007.xlsx]

## Sheet: Sheet1
Table S7 Four significant expression profiles for DE known miRNAs
Profile 0	Profile 1	Profile9	Profile12
chi-miR-196b*	chi-miR-100-5p	chi-miR-19a	chi-miR-127-5p
chi-miR-135a*	chi-miR-183	chi-miR-3431-5p	chi-miR-409-3p
chi-miR-196a	chi-miR-135b-5p	chi-miR-412-5p	chi-miR-432-5p
chi-miR-296-3p	chi-miR-96	chi-miR-335-3p	chi-miR-376b-3p
chi-miR-1307-3p	chi-miR-200a	chi-miR-130b-3p	chi-miR-335-5p
chi-miR-324-5p	chi-miR-182	chi-miR-18a-5p	chi-miR-493-3p
chi-miR-545-5p	chi-miR-137	chi-miR-340-5p	chi-miR-758
chi-miR-301b	chi-miR-383	chi-miR-485-3p	chi-miR-382-3p
chi-miR-214-5p	chi-miR-200c	chi-miR-483	chi-miR-3959-3p
chi-miR-122	chi-miR-141	chi-miR-767	chi-miR-363-3p
chi-miR-874-3p	chi-miR-1224	chi-miR-105a	chi-miR-487a-3p
chi-miR-214-3p	chi-miR-429	chi-miR-421-3p	chi-miR-1197-3p
chi-miR-130b-5p	chi-miR-135b-3p	chi-miR-134	chi-miR-665
chi-miR-504		chi-miR-129-5p	chi-miR-1306-5p
chi-miR-93-3p		chi-miR-490	chi-miR-496-3p
chi-miR-2483-5p		chi-miR-129-3p	chi-miR-154b-3p
chi-miR-324-3p		chi-miR-1306-3p	chi-miR-432-3p
chi-miR-342-5p		chi-miR-217-5p	chi-miR-21-3p
chi-miR-18a-3p		chi-miR-105b-5p	chi-miR-496-5p
chi-miR-2483-3p		chi-miR-181b-3p	chi-miR-105b-3p
chi-miR-216b			chi-miR-410-5p
chi-miR-873-5p			chi-miR-187
			chi-miR-15b-3p
			chi-miR-487a-5p
			chi-miR-487b-5p
			chi-miR-543-5p
miRNAs with bold formatting and red color were the highly expressed miRNAs (overall average miRNAs > 1000 RPM);
miRNAs with bold formatting were the moderately expressed miRNAs (overall average miRNAs > 100 RPM);
