# Supplementary material for: Identification and Expression Profiling of miRNAome in Goat longissimus dorsi Muscle from Prenatal Stages to a Neonatal Stage
Source: PLoS One. 2016 Oct 31;11(10):e0165764. doi: 10.1371/journal.pone.0165764 (PMC5087842; doi:10.1371/journal.pone.0165764)
Supplement: S9 Table — (XLSX) [file pone.0165764.s009.xlsx]

## Sheet: List
Table S9 Significant KEGG pathways for the targets of DE miRNAs between different stages.
Table S9-1 Significantly enriched KEGG pathways for the targets of DE miRNAs between E45 and E60.
Table S9-2 Significantly enriched KEGG pathways for the targets of DE miRNAs between E45 and E105.
Table S9-3 Significantly enriched KEGG pathways for the targets of DE miRNAs between E45 and B3.
Table S9-4 Significantly enriched KEGG pathways for the targets of DE miRNAs between E60 and E105.
Table S9-5 Significantly enriched KEGG pathways for the targets of DE miRNAs between E60 and B3.
Table S9-6 Significantly enriched KEGG pathways for the targets of DE miRNAs between E105 and B3.

## Sheet: E45 vs E60
Table S9-1 Significantly enriched KEGG pathways for the targets of DE miRNAs between E45 and E60.
KEGG pathways	Genes number	Genes	p-value*	change direction(DE miRNAs)
hsa04512:ECM-receptor interaction	7	LAMA2, TNXB, COL6A6, ITGA6, DAG1, LAMC1, ITGB3	4.78075e-06	down
hsa05410:Hypertrophic cardiomyopathy (HCM)	6	LAMA2, DES, ITGA6, DMD, DAG1, ITGB3	8.41993e-05	down
hsa04510:Focal adhesion	7	LAMA2, TNXB, COL6A6, ITGA6, ACTN2, LAMC1, ITGB3	0.000643106	down
hsa04512:ECM-receptor interaction	3	AGRN, THBS1, COL5A1	0.0462223	up

## Sheet: E45 vs E105
Table S9-2 Significantly enriched KEGG pathways for the targets of DE miRNAs between E45 and E105.
KEGG pathways	Gene number	Genes	p-value*	change direction(DE miRNAs)
hsa05412:Arrhythmogenic right ventricular cardiomyopathy (ARVC)	8	LAMA2, CACNA2D1, DES, DMD, DAG1, CACNB1, ACTN2, CTNNA3	0.000348887	down
hsa05410:Hypertrophic cardiomyopathy (HCM)	7	LAMA2, CACNA2D1, DES, DMD, DAG1, CACNB1, TPM1	0.00370734	down
hsa05414:Dilated cardiomyopathy	7	LAMA2, CACNA2D1, DES, DMD, DAG1, CACNB1, TPM1	0.00547742	down
hsa04614:Renin-angiotensin system	3	LNPEP, AGTR1, MME	0.0354616	down
hsa05416:Viral myocarditis	5	LAMA2, MYH1, DMD, DAG1, MYH8	0.0362912	down
hsa04520:Adherens junction	5	PTPRB, MET, LMO7, ACTN2, CTNNA3	0.0467051	down
hsa04260:Cardiac muscle contraction	5	CACNA2D1, ATP1B4, CACNB1, ATP1A2, TPM1	0.0485869	down
hsa03040:Spliceosome	10	HNRNPA3, HNRNPM, TRA2B, TRA2A, LSM2, ACIN1, SNRNP70, PRPF40B, RBM25, DDX42	0.00130843	up
hsa04110:Cell cycle	8	CCNB1, CCND1, CCND2, YWHAB, SMAD3, CDC20, MCM4, TFDP1	0.0164282	up
hsa04510:Focal adhesion	10	PRKCA, AKT1, CCND1, CCND2, ACTN1, PIP5K1C, COL2A1, VAV2, RAPGEF1, PIK3R2	0.0262286	up
hsa00900:Terpenoid backbone biosynthesis	3	HMGCS1, IDI1, ACAT2	0.0391959	up

## Sheet: E45 vs B3
Table S9-3 Significantly enriched KEGG pathways for the targets of DE miRNAs between E45 and B3.
KEGG pathways	Gene number	Genes	p-value*	change direction(DE miRNAs)
hsa05012:Parkinson's disease	15	NDUFB6, NDUFA9, UBE2G1, NDUFAB1, UBE2L6, PINK1, VDAC1, NDUFV3, NDUFS7, SDHB, NDUFV1, SDHD, NDUFV2, ATP5C1, NDUFS1	4.84416e-06	down
hsa00020:Citrate cycle (TCA cycle)	7	SDHB, ACO2, DLD, SDHD, IDH2, IDH3B, SUCLA2	0.000122927	down
hsa05010:Alzheimer's disease	13	NDUFB6, NDUFA9, NDUFAB1, NDUFS7, NDUFV3, SDHB, ATP2A2, NDUFV1, SDHD, ATP2A1, NDUFV2, ATP5C1, NDUFS1	0.00104154	down
hsa00190:Oxidative phosphorylation	11	NDUFV3, NDUFS7, SDHB, NDUFB6, NDUFA9, NDUFV1, NDUFV2, SDHD, NDUFAB1, ATP5C1, NDUFS1	0.0019774	down
hsa05016:Huntington's disease	13	NDUFB6, NDUFA9, NDUFAB1, VDAC1, NDUFS7, NDUFV3, SDHB, NDUFV1, SDHD, NDUFV2, ATP5C1, TGM2, NDUFS1	0.00244133	down
hsa00071:Fatty acid metabolism	6	ACADVL, ACSL1, ACADM, ACADS, ACAT1, HADHB	0.0035806	down
hsa00280:Valine, leucine and isoleucine degradation	6	ACADM, ACADS, OXCT1, DLD, ACAT1, HADHB	0.00543722	down
hsa05410:Hypertrophic cardiomyopathy (HCM)	8	LAMA2, DES, ATP2A2, DMD, CACNB1, TPM2, TPM1, TPM3	0.00647487	down
hsa04614:Renin-angiotensin system	4	LNPEP, AGTR1, THOP1, ENPEP	0.00909314	down
hsa00640:Propanoate metabolism	5	ACSS1, ACADM, MLYCD, SUCLA2, ACAT1	0.00911589	down
hsa05414:Dilated cardiomyopathy	8	LAMA2, DES, ATP2A2, DMD, CACNB1, TPM2, TPM1, TPM3	0.00988649	down
hsa04260:Cardiac muscle contraction	7	ATP1B1, ATP2A2, CACNB1, ATP1A2, TPM2, TPM1, TPM3	0.0157566	down
hsa05412:Arrhythmogenic right ventricular cardiomyopathy (ARVC)	6	LAMA2, DES, ATP2A2, DMD, CACNB1, ACTN2	0.0478555	down
hsa04630:Jak-STAT signaling pathway	9	SOCS2, IL6ST, STAT5A, STAT5B, LIFR, IL6R, IFNGR1, CISH, GHR	0.0492445	down
hsa04510:Focal adhesion	40	TNC, ERBB2, PIP5K1C, ITGB5, COL2A1, CTNNB1, AKT1, PTK2, DOCK1, COL6A6, SHC1, RAPGEF1, SHC2, THBS2, THBS3, SPP1, FN1, PIK3R2, THBS4, PRKCA, ACTB, MAP2K1, ACTN4, ACTN1, BAD, VAV2, COL5A2, FLNB, VASP, ITGA9, LAMA4, CCND1, CCND2, FYN, LAMA5, ITGA5, GSK3B, VEGFA, PDGFRA, CRK	1.55112e-05	up
hsa03030:DNA replication	13	RFC5, RPA1, PRIM1, RFC3, MCM7, RFC1, RFC2, POLD2, POLA1, PCNA, MCM4, FEN1, MCM6	8.93128e-05	up
hsa04110:Cell cycle	26	YWHAZ, E2F5, TGFB3, ZBTB17, MCM7, TFDP1, CDC7, ANAPC5, YWHAB, TP53, SMAD3, CDK6, SMAD2, CDC20, MCM4, ATM, WEE1, MCM6, CCND1, EP300, MAD2L1, CCND2, GSK3B, PCNA, YWHAQ, SMC1A	0.000329144	up
hsa03420:Nucleotide excision repair	13	DDB1, RPA1, RFC5, RFC3, ERCC5, ERCC6, XPC, RFC1, RFC2, POLD2, PCNA, CUL4B, ERCC3	0.000728668	up
hsa03040:Spliceosome	25	U2AF2, TRA2B, PPIL1, TRA2A, SF3B4, SF3B2, HNRNPA3, SF3B1, HNRNPM, MAGOHB, LSM2, ACIN1, PRPF40B, RBM25, DDX42, PRPF3, DDX5, RBMX, HNRNPU, PRPF6, PPIE, PPIH, AQR, SNRNP40, THOC2	0.000902964	up
hsa04520:Adherens junction	18	ACTB, FGFR1, ACTN4, ERBB2, WASF2, SMAD3, ACTN1, CTNND1, SMAD2, FER, SNAI2, CTNNA1, CTNNB1, CSNK2A2, EP300, FYN, PVRL3, YES1	0.000924773	up
hsa00533:Keratan sulfate biosynthesis	7	ST3GAL1, B4GALT2, FUT8, CHST2, B3GNT1, B4GALT4, CHST1	0.00125373	up
hsa04350:TGF-beta signaling pathway	19	BMP2, SMAD9, LTBP1, E2F5, SMAD7, FST, TGFB3, SMAD3, SMAD2, ACVR2B, EP300, ID1, PPP2CA, SMURF2, THBS2, THBS3, BMP5, THBS4, TFDP1	0.00147106	up
hsa00534:Heparan sulfate biosynthesis	9	EXTL3, B3GAT3, XYLT2, NDST1, XYLT1, NDST2, EXT1, EXT2, HS2ST1	0.00244375	up
hsa04120:Ubiquitin mediated proteolysis	25	SYVN1, UBE2Z, UBE2G2, UBA6, SAE1, MGRN1, CUL7, WWP2, RHOBTB2, ANAPC5, VHL, DDB1, BIRC6, CDC20, HERC2, UBE2C, HERC1, UBE2E3, UBE2O, UBA2, PIAS2, SMURF2, CUL4B, PIAS1, UBE2S	0.00295967	up
hsa00532:Chondroitin sulfate biosynthesis	8	CSGALNACT1, B3GAT3, XYLT2, XYLT1, CHPF, CHST14, CHSY1, CHPF2	0.00368943	up
hsa05200:Pathways in cancer	48	TRAF1, BID, WNT5A, FGFR1, ERBB2, TGFB3, EGLN2, GLI2, MMP2, ARNT, TPM3, CTNNB1, AKT1, PTK2, CASP3, CASP9, RARB, TRAF4, FN1, PIK3R2, PRKCA, BMP2, MAP2K1, VHL, TP53, RUNX1T1, FZD1, SMAD3, CDK6, SMAD2, BAD, CTNNA1, STK4, DAPK1, JUP, SMO, LAMA4, CCND1, HSP90B1, EP300, PLCG1, LAMA5, GSK3B, VEGFA, PDGFRA, PIAS2, PIAS1, CRK	0.00373241	up
hsa04070:Phosphatidylinositol signaling system	16	PRKCA, INPP1, INPPL1, PIP5K1C, ITPKB, ITPR3, PLCB3, PLCG1, PIK3C3, DGKZ, PLCD1, INPP4B, IPPK, INPP5B, PIK3R2, PIP4K2B	0.00437986	up
hsa05223:Non-small cell lung cancer	13	PRKCA, MAP2K1, ERBB2, TP53, CDK6, BAD, STK4, AKT1, CCND1, PLCG1, CASP9, RARB, PIK3R2	0.00481494	up
hsa04512:ECM-receptor interaction	17	TNC, ITGB5, COL2A1, COL5A2, SDC2, SDC3, ITGA9, LAMA4, COL6A6, LAMA5, ITGA5, AGRN, THBS2, THBS3, FN1, SPP1, THBS4	0.00624995	up
hsa04530:Tight junction	23	PRKCA, ACTB, MAGI3, GNAI3, ACTN4, MAGI1, CNKSR3, ACTN1, CTNNA1, PRKCE, CTNNB1, CSNK2A2, EPB41L2, AKT1, CTTN, PPP2CA, ASH1L, EXOC4, EXOC3, YES1, TJP2, JAM3, MYH10, SPTAN1	0.00949485	up
hsa05215:Prostate cancer	17	FGFR1, MAP2K1, ERBB2, CREB1, TP53, CREB5, IGF2, BAD, CTNNB1, AKT1, CCND1, HSP90B1, EP300, CASP9, GSK3B, PDGFRA, PIK3R2	0.0109619	up
hsa00562:Inositol phosphate metabolism	12	INPP1, PLCB3, PLCG1, INPPL1, PIK3C3, PIP5K1C, PLCD1, ITPKB, INPP4B, IPPK, INPP5B, PIP4K2B	0.0132921	up
hsa04142:Lysosome	20	ARSB, HGSNAT, AP1M1, AP1G1, ACP2, CTSA, PPT1, AP4M1, CLTC, FUCA1, ASAH1, SLC11A2, DNASE2, CTSK, IDS, IGF2R, NAGA, ENTPD4, GGA2, AP3B1	0.0170926	up
hsa04310:Wnt signaling pathway	24	PRKCA, WNT5A, TBL1XR1, PPP2R5B, PPP2R5C, FZD1, TP53, SMAD3, SMAD2, DAAM1, CTNNB1, CSNK2A2, PLCB3, CCND1, CHD8, EP300, CCND2, GSK3B, PPP2CA, NFAT5, LRP6, PRKACA, NFATC2, LRP5	0.019241	up
hsa05130:Pathogenic Escherichia coli infection	12	PRKCA, ACTB, ARHGEF2, CTTN, YWHAZ, FYN, YWHAQ, TUBB6, TUBA1A, NCL, CTNNB1, TTLL3	0.0196512	up
hsa03430:Mismatch repair	7	RFC5, RPA1, RFC3, RFC1, RFC2, POLD2, PCNA	0.0197746	up
hsa04360:Axon guidance	21	GNAI3, PLXNA2, PLXNB2, ABLIM3, DPYSL2, FES, EPHB4, SLIT2, EPHB2, SEMA6A, PTK2, SEMA6B, FYN, GSK3B, SEMA7A, CFL1, NFAT5, SEMA4C, NFATC2, RASA1, SRGAP2	0.0234467	up
hsa00310:Lysine degradation	10	AASDHPPT, EHMT1, PLOD1, SETD1B, WHSC1L1, ASH1L, ACAT2, NSD1, ALDH9A1, SUV420H1	0.0234532	up
hsa05213:Endometrial cancer	11	AKT1, CCND1, CASP9, MAP2K1, GSK3B, ERBB2, TP53, BAD, CTNNA1, CTNNB1, PIK3R2	0.0261011	up
hsa00510:N-Glycan biosynthesis	10	MGAT4B, MAN2A1, B4GALT2, GANAB, MAN1A2, FUT8, MAN1B1, MOGS, RPN2, MAN1C1	0.0306547	up
hsa05222:Small cell lung cancer	15	TRAF1, TP53, CDK6, AKT1, PTK2, CCND1, LAMA4, CASP9, LAMA5, PIAS2, PIAS1, RARB, TRAF4, PIK3R2, FN1	0.0307237	up
hsa05210:Colorectal cancer	15	MAP2K1, FZD1, TP53, TGFB3, SMAD3, SMAD2, BAD, CTNNB1, AKT1, CCND1, CASP3, CASP9, GSK3B, PDGFRA, PIK3R2	0.0307237	up
hsa04666:Fc gamma R-mediated phagocytosis	16	PRKCA, SPHK2, MAP2K1, WASF2, PIP5K1C, VAV2, PRKCE, VASP, TTLL3, AKT1, PLCG1, SCIN, CFL1, CRK, PIK3R2, PIP4K2B	0.0398203	up
hsa05110:Vibrio cholerae infection	11	PRKCA, KDELR3, ACTB, KDELR2, SEC61B, PLCG1, SLC12A2, PRKACA, KDELR1, TJP2, SEC61A1	0.041461	up
hsa04810:Regulation of actin cytoskeleton	30	FGFR1, FGFR4, WASF2, PIP5K1C, ITGB5, TTLL3, PFN1, PTK2, DOCK1, TIAM2, MSN, PIK3R2, FN1, GIT1, ACTB, ARHGEF1, MAP2K1, ACTN4, ACTN1, IGF2, VAV2, ITGA9, ITGA5, CFL1, SCIN, PDGFRA, CYFIP1, CRK, PIP4K2B, MYH10	0.0420479	up
hsa05212:Pancreatic cancer	13	AKT1, CCND1, MAP2K1, CASP9, ERBB2, VEGFA, TGFB3, TP53, SMAD3, CDK6, SMAD2, BAD, PIK3R2	0.0435037	up

## Sheet: E60 vs E105
Table S9-4 Significantly enriched KEGG pathways for the targets of DE miRNAs between E60 and E105.
KEGG pathways	Gene number	Genes	p-value	change direction(DE miRNAs)
hsa04360:Axon guidance	5	NRP1, EFNA1, SEMA4C, SEMA3C, SEMA3B	0.0101705	down
hsa03040:Spliceosome	5	HNRNPA3, TRA2B, TRA2A, RBMX, RBM25	0.00464109	up

## Sheet: E60 vs B3
Table S9-5 Significantly enriched KEGG pathways for the targets of DE miRNAs between E60 and B3.
KEGG pathways	gene number	Genes	p-value*	change direction(DE miRNAs)
hsa00071:Fatty acid metabolism	6	ACADVL, ACAA2, ACSL1, ACADM, ACAT1, HADHB	0.000100285	down
hsa00280:Valine, leucine and isoleucine degradation	4	ACAA2, ACADM, ACAT1, HADHB	0.0153467	down
hsa05012:Parkinson's disease	6	NDUFS7, SDHB, SLC25A4, UBE2G1, NDUFAB1, VDAC3	0.0180458	down
hsa04110:Cell cycle	22	CDC7, YWHAZ, FZR1, E2F5, TP53, TGFB3, CDK6, SMAD2, CDC20, MCM3, MCM4, CDK2, WEE1, SMC3, MCM6, CCND1, HDAC2, MAD2L1, CCND2, GSK3B, CDKN2D, YWHAQ	3.99729e-06	up
hsa03030:DNA replication	11	RFC5, RPA1, PRIM1, RFC1, RFC2, POLD2, POLA1, MCM3, MCM4, FEN1, MCM6	1.69813e-05	up
hsa04510:Focal adhesion	26	ERBB2, COL2A1, ITGB3, AKT1, COL6A6, PPP1R12A, SHC1, THBS2, SHC2, THBS3, PIK3R2, FN1, SPP1, ACTB, VAV2, COL5A2, VASP, KDR, LAMA4, CCND1, ITGA6, CCND2, LAMA5, FYN, GSK3B, MAPK3	0.000106679	up
hsa04520:Adherens junction	14	ACTB, FGFR1, ERBB2, WASF2, CTNND1, SMAD2, FER, CTNNA1, SNAI2, CSNK2A2, FYN, PVRL3, MAPK3, YES1	0.000273857	up
hsa04512:ECM-receptor interaction	14	COL2A1, ITGB3, COL5A2, SDC2, SDC3, LAMA4, COL6A6, ITGA6, CD44, LAMA5, THBS2, THBS3, FN1, SPP1	0.000656573	up
hsa05222:Small cell lung cancer	14	TRAF1, AKT1, LAMA4, CCND1, ITGA6, CASP9, LAMA5, TP53, CDK6, PIAS1, CDK2, TRAF4, FN1, PIK3R2	0.000656573	up
hsa05200:Pathways in cancer	32	TRAF1, BID, FGFR1, ERBB2, TGFB3, GLI2, SUFU, AKT1, CASP3, CASP9, RALA, RARA, TRAF4, PIK3R2, FN1, FZD9, RUNX1T1, TP53, CDK6, SMAD2, CTNNA1, CDK2, JUP, SMO, LAMA4, CCND1, HDAC2, ITGA6, LAMA5, GSK3B, MAPK3, PIAS1	0.00222853	up
hsa05215:Prostate cancer	13	FGFR1, ERBB2, CREB1, TP53, CREB5, IGF2, CDK2, AKT1, CCND1, CASP9, GSK3B, MAPK3, PIK3R2	0.00351526	up
hsa04360:Axon guidance	16	GNAI3, PLXNA2, PLXNB2, ABLIM3, EPHB4, EPHB2, SEMA6A, SEMA6B, SEMA3G, FYN, GSK3B, CFL1, MAPK3, SEMA4C, NFATC2, SRGAP2	0.00498216	up
hsa05212:Pancreatic cancer	11	AKT1, CCND1, CASP9, ERBB2, MAPK3, TGFB3, TP53, RALA, CDK6, SMAD2, PIK3R2	0.00605414	up
hsa04530:Tight junction	16	ACTB, MAGI3, GNAI3, MAGI1, MYH3, CTNNA1, MYH8, CSNK2A2, AKT1, EPB41L2, PPP2CA, ASH1L, YES1, TJP2, MYH10, SPTAN1	0.00708934	up
hsa05213:Endometrial cancer	9	AKT1, CCND1, CASP9, GSK3B, ERBB2, MAPK3, TP53, CTNNA1, PIK3R2	0.00737695	up
hsa04115:p53 signaling pathway	10	BID, CCND1, CASP3, CASP9, CCND2, TP53, CDK6, CCNG2, CDK2, SESN3	0.0122944	up
hsa05210:Colorectal cancer	11	FZD9, AKT1, CCND1, CASP3, CASP9, GSK3B, MAPK3, TGFB3, TP53, SMAD2, PIK3R2	0.0173588	up
hsa04350:TGF-beta signaling pathway	11	E2F5, PPP2CA, MAPK3, FST, SMAD5, TGFB3, SMAD2, SMURF2, THBS2, THBS3, BMP5	0.0217427	up
hsa05220:Chronic myeloid leukemia	10	AKT1, CCND1, HDAC2, MAPK3, TGFB3, TP53, CDK6, SHC1, SHC2, PIK3R2	0.0223566	up
hsa05223:Non-small cell lung cancer	8	AKT1, CCND1, CASP9, ERBB2, MAPK3, TP53, CDK6, PIK3R2	0.0287617	up
hsa00532:Chondroitin sulfate biosynthesis	5	XYLT2, CHPF, UST, CHST14, CHSY1	0.0310436	up
hsa03430:Mismatch repair	5	RFC5, RPA1, RFC1, RFC2, POLD2	0.0359857	up
hsa05130:Pathogenic Escherichia coli infection	8	ACTB, ARHGEF2, YWHAZ, FYN, YWHAQ, TUBB6, TUBA1A, TUBA1C	0.0373171	up
hsa00533:Keratan sulfate biosynthesis	4	B4GALT2, CHST2, B4GALT4, CHST1	0.0393109	up
hsa04722:Neurotrophin signaling pathway	13	YWHAZ, TP53, KIDINS220, AKT1, PRDM4, GSK3B, MAPK3, YWHAQ, NGFRAP1, SHC1, MAPK7, SHC2, PIK3R2	0.0420369	up
hsa05416:Viral myocarditis	9	BID, ACTB, CCND1, CASP3, CASP9, FYN, MYH3, MYH8, MYH10	0.0421716	up
hsa00900:Terpenoid backbone biosynthesis	4	HMGCR, HMGCS1, IDI1, ACAT2	0.0471721	up

## Sheet: E105 vs B3
Table S9-6 Significantly enriched KEGG pathways for the targets of DE miRNAs between E105 and B3.
KEGG pathways	Genes number	Genes	p-value*	change direction(DE miRNAs)
hsa04510:Focal adhesion	39	PDGFB, ERBB2, BCAR1, PIP5K1C, PTEN, PTK2, COL6A6, ITGAV, PPP1R12A, SHC1, LAMB1, THBS1, SHC2, THBS2, THBS3, SPP1, PIK3R2, FN1, ACTB, MAP2K1, MET, ACTN2, BAD, VAV2, COL5A2, FLNB, VASP, KDR, VEGFB, ITGA9, LAMA4, CCND1, ITGA6, CCND2, FYN, LAMA5, ITGA5, GSK3B, ITGA8	7.09483e-06	down
hsa04110:Cell cycle	24	YWHAZ, FZR1, ANAPC5, E2F5, YWHAB, TGFB3, SMAD3, CDK6, SMAD2, MCM3, MCM4, MCM5, WEE1, SMC3, CCNB1, CDKN1A, CCND1, MAD2L1, HDAC1, CCND2, CDKN2C, GSK3B, YWHAQ, PCNA	0.000705476	down
hsa04520:Adherens junction	17	ACTB, PTPRM, ERBB2, WASF2, MET, SMAD3, CTNND1, SMAD2, ACTN2, FER, SNAI2, CTNNA1, CSNK2A2, FYN, PVRL3, WASL, YES1	0.00120217	down
hsa04512:ECM-receptor interaction	17	COL5A2, SDC2, ITGA9, LAMA4, COL6A6, CD44, ITGA6, ITGA5, LAMA5, ITGAV, ITGA8, LAMB1, THBS1, THBS2, THBS3, FN1, SPP1	0.00310289	down
hsa03030:DNA replication	10	RFC5, RPA1, PRIM1, RFC1, RFC2, POLA1, PCNA, MCM3, MCM4, MCM5	0.0038966	down
hsa04350:TGF-beta signaling pathway	17	LTBP1, E2F5, SMAD7, SMAD5, FST, TGFB3, SMAD3, SMAD2, SMAD1, ACVR2B, ID1, PPP2CB, SMURF2, THBS1, THBS2, THBS3, BMP5	0.00446483	down
hsa04115:p53 signaling pathway	13	CDK6, CCNG1, PTEN, SESN1, CCNG2, SESN3, CCNB1, CDKN1A, CASP3, CCND1, CASP9, CCND2, THBS1	0.0177849	down
hsa04810:Regulation of actin cytoskeleton	30	PDGFB, BCAR1, SSH2, WASF2, PIP5K1C, GNG12, ARPC5, PTK2, TIAM2, ITGAV, PPP1R12A, MSN, PIK3R2, FN1, GIT1, ACTB, ARHGEF1, MAP2K1, IGF2, ACTN2, VAV2, ITGA9, ITGA6, ITGA5, ITGA8, CFL1, SCIN, CYFIP1, WASL, MYH10	0.0181888	down
hsa04320:Dorso-ventral axis formation	7	NOTCH3, NOTCH2, NOTCH1, MAP2K1, ETS1, ETS2, SPIRE1	0.0214381	down
hsa04144:Endocytosis	26	ARFGAP3, USP8, LDLR, ERBB3, PIP5K1C, EEA1, ARF6, AP2B1, DAB2, CXCR4, EHD2, IQSEC1, GIT1, MET, PSD3, RUFY1, PRKCI, LDLRAP1, KDR, RAB11FIP2, TFRC, ACAP3, RAB22A, ACAP2, SMURF2, GRK5	0.0250357	down
hsa04510:Focal adhesion	41	PDGFB, ERBB2, PIP5K1C, COL2A1, ITGB3, PTEN, PTK2, COL6A6, ITGAV, PPP1R12A, SHC1, LAMB1, THBS1, SHC2, THBS2, THBS3, PIK3R2, FN1, SPP1, ACTB, MAP2K1, MET, BAD, VAV2, COL5A2, FLNB, VASP, KDR, VEGFB, ITGA9, LAMA4, CCND1, ITGA6, CCND2, FYN, LAMA5, ITGA5, GSK3B, ITGA8, VEGFA, MAPK3	5.24554e-08	up
hsa04512:ECM-receptor interaction	20	COL2A1, ITGB3, COL5A2, SDC2, SDC3, ITGA9, LAMA4, COL6A6, ITGA6, CD44, ITGA5, LAMA5, ITGAV, ITGA8, LAMB1, THBS1, THBS2, THBS3, FN1, SPP1	2.96086e-05	up
hsa04350:TGF-beta signaling pathway	20	SMAD9, ACVRL1, LTBP1, E2F5, SMAD7, SMAD5, FST, TGFB3, SMAD3, SMAD2, SMAD1, ACVR2B, ID1, MAPK3, PPP2CB, SMURF2, THBS1, THBS2, THBS3, BMP5	4.98011e-05	up
hsa04520:Adherens junction	18	ACTB, FGFR1, PTPRM, ERBB2, WASF2, MET, SMAD3, CTNND1, SMAD2, FER, SNAI2, CTNNA1, CSNK2A2, FYN, PVRL3, MAPK3, WASL, YES1	0.000107277	up
hsa04110:Cell cycle	23	CDC7, YWHAZ, FZR1, E2F5, YWHAB, TP53, TGFB3, SMAD3, CDK6, SMAD2, CDC20, MCM3, CDK2, SMC3, WEE1, MCM6, CCND1, HDAC2, MAD2L1, CCND2, CDKN2C, GSK3B, YWHAQ	0.000381768	up
hsa04360:Axon guidance	23	GNAI3, PLXNA2, PLXNB2, ABLIM3, MET, FES, EPHB4, EPHB2, NCK2, SEMA6A, PTK2, SEMA6B, CXCR4, FYN, GSK3B, SEMA7A, MAPK3, SEMA4C, SEMA3C, SEMA3B, NFATC2, RASA1, SRGAP2	0.000599938	up
hsa04810:Regulation of actin cytoskeleton	31	FGFR1, FGFR4, PDGFB, WASF2, FGF11, PIP5K1C, ITGB3, GNG12, ARPC5, PTK2, TIAM2, ITGAV, PPP1R12A, MSN, PIK3R2, FN1, GIT1, ACTB, ARHGEF1, MAP2K1, IGF2, VAV2, ITGA9, ITGA6, ITGA5, ITGA8, SCIN, MAPK3, CYFIP1, WASL, MYH10	0.00212109	up
hsa04540:Gap junction	16	ADCY3, GNAI3, PDGFB, MAP2K1, GJA1, LPAR1, ITPR3, PLCB3, GNAQ, MAPK3, TUBB6, GUCY1B3, PRKACA, MAPK7, TUBA1A, TUBA1C	0.00486127	up
hsa04070:Phosphatidylinositol signaling system	14	INPP1, CDIPT, INPPL1, PIP5K1C, ITPKB, ITPR3, PTEN, PLCB3, PLCG1, DGKZ, PLCD1, INPP4B, INPP5B, PIK3R2	0.00594803	up
hsa03030:DNA replication	9	RFC5, RPA1, PRIM1, RFC1, RFC2, POLD2, POLA1, MCM3, MCM6	0.00704317	up
hsa04270:Vascular smooth muscle contraction	18	ADCY3, ARHGEF1, MAP2K1, CALD1, NPR1, NPR2, ITPR3, PRKCE, EDNRA, AGTR1, PLCB3, PLA2G4A, GNAQ, MAPK3, PPP1R12A, GUCY1B3, PRKACA, CALCRL	0.00832814	up
hsa00562:Inositol phosphate metabolism	11	INPP1, PLCB3, CDIPT, PLCG1, INPPL1, PIP5K1C, PLCD1, ITPKB, INPP4B, INPP5B, PTEN	0.0104418	up
hsa04142:Lysosome	18	ARSB, CTSZ, AP1G1, CTSA, PPT1, ACP2, FUCA1, ASAH1, DNASE2, GNS, CTSK, AP1S2, LAPTM5, IDS, AP3M1, IGF2R, NAGA, NEU1	0.0127332	up
hsa04320:Dorso-ventral axis formation	7	NOTCH3, NOTCH2, NOTCH1, MAP2K1, ETS1, MAPK3, SPIRE1	0.0129609	up
hsa05130:Pathogenic Escherichia coli infection	11	ACTB, NCK2, ARHGEF2, YWHAZ, FYN, YWHAQ, TUBB6, WASL, ARPC5, TUBA1A, TUBA1C	0.0151554	up
hsa00534:Heparan sulfate biosynthesis	7	EXTL3, XYLT2, NDST1, XYLT1, NDST2, EXT1, EXT2	0.0157266	up
hsa04370:VEGF signaling pathway	13	SPHK2, MAP2K1, BAD, KDR, PTK2, PLA2G4A, PLCG1, CASP9, MAPK3, VEGFA, NFATC2, SHC2, PIK3R2	0.0167047	up
hsa04310:Wnt signaling pathway	21	FZD9, WNT5A, PPP2R5C, TP53, SMAD3, SMAD2, DAAM1, FZD6, CSNK2A2, PLCB3, CCND1, CHD8, CCND2, GSK3B, SFRP4, PPP2CB, LRP6, PRKACA, WNT11, NFATC2, LRP5	0.0191844	up
hsa04722:Neurotrophin signaling pathway	18	YWHAZ, MAP2K1, YWHAB, TP53, BAD, KIDINS220, PLCG1, PRDM4, GSK3B, MAPK3, NTRK2, YWHAQ, SH2B3, NGFRAP1, SHC1, MAPK7, SHC2, PIK3R2	0.0217636	up
hsa00532:Chondroitin sulfate biosynthesis	6	CSGALNACT1, XYLT2, XYLT1, CHPF, CHST14, CHSY1	0.0285961	up
hsa04115:p53 signaling pathway	11	BID, CCND1, CASP3, CASP9, CCND2, TP53, CDK6, THBS1, PTEN, CDK2, SESN3	0.0461936	up
