# Supplementary material for: Identification and Expression Profiling of miRNAome in Goat longissimus dorsi Muscle from Prenatal Stages to a Neonatal Stage
Source: PLoS One. 2016 Oct 31;11(10):e0165764. doi: 10.1371/journal.pone.0165764 (PMC5087842; doi:10.1371/journal.pone.0165764)
Supplement: S10 Table — (XLSX) [file pone.0165764.s010.xlsx]

## Sheet: Sheet1
Table S10 The miRNA primers of used for qPCR validation
miRNAs	Primer sequence
chi-miR-140-3p	GACCACAGGGTAGAACCACGGAC
chi-miR-196b	GCGCTAGGTAGTTTCCTGTTGTTGG
chi-miR-135a	GCTATGGCTTTTTATTCCTATGTGA
chi-miR-199a-5p	GGCCCAGTGTTCAGACTACCTGTTC
chi-miR-27a-3p	TTCACAGTGGCTAAGTTCCG
chi-miR-143-3p	TGAGATGAAGCACTGTAGCTCG
chi-miR-133a-3p	TTTGGTCCCCTTCAACCAGCTGT
chimiR-24-3p	TGGCTCAGTTCAGCAGGAAC
chi-miR-1	GCGCGTGGAATGTAAAGAAGTATGTAT
